# Supplementary material for: Critical thinking disposition in Chinese students: a meta-analysis of studies published from 2000 to 2025
Source: Front Psychol. 2026 Feb 23;17:1673165. doi: 10.3389/fpsyg.2026.1673165 (PMC12968245; doi:10.3389/fpsyg.2026.1673165)
Supplement: Supplementary file 1 [file Table_1.xlsx]

## Sheet: Table1s
Table s1 Basic characteristics of primary studies included
StudyID	Publication year	Valid N	Female %	Quality assessment	Reliabilities of CCTDI (α)	Validity of CCTDI	Number of effect sizes	Urban-Rural	Grades	Geographical Regions	Type of school	Academic discipline	Nationality	Scale name	Scale resource	Number of items	Number of dimensions	Scoring method	Number of items per dimension	Year of data collection
Cui, Huang, Zhang, 2018	2018	93	NA	17	NA	NA	1	NA	Undergraduate	Central	ordinary	Science	China	Chinese Adults version of CCTDI	peng(2004)	70	7	6	10	NA
Deng, Ren, Gong, Hu, Zhao, Qi, Peng, 2015a	2015	387	70	19	0.9	0.89	1	NA	Undergraduate	Central	ordinary	NA	China	Chinese Adults version of CCTDI	peng(2004)	70	7	6	10	NA
Pan, 2020a	2020	78	NA	17	NA	NA	1	NA	Undergraduate	East	Key	Medicine	China	Chinese Adults version of CCTDI	NA	70	NA	6	10	2018
Cui, Ren, Nie, 2018	2018	97	NA	18	0.9	NA	1	NA	Undergraduate	NA	ordinary	Science	China	Chinese Adults version of CCTDI	peng(2004)	70	7	6	10	NA
Deng, Ren, Gong, Hu, Zhao, Qi, Peng, 2015b	2015	56	83.93	20	0.709	0.89	1	NA	Undergraduate	Central	ordinary	Science	China	Chinese Adults version of CCTDI	peng(2004)	70	7	6	10	NA
Pan, 2020b	2020	121	NA	17	NA	NA	1	NA	Undergraduate	NA	Key	NA	China	Chinese Adults version of CCTDI	NA	NA	NA	NA	NA	NA
Chang, Yeh, Lin, Wang,2021	2021	158	92.4	19	0.87	NA	1	NA	NA	NA	NA	NA	China	Chinese Adults version of CCTDI	Yeh (2002)	75	7	6	10	NA
Dennett,2014	2014	41	51.22	19	0.71	NA	1	NA	NA	NA	NA	NA	China	English version of CCTDI	NA	75	7	6	10	NA
Du, Emmersen, Toft, Sun,2013	2013	83	69.88	17	NA	NA	1	NA	Postgraduate	Northeast	Key	Medicine	China	Chinese Adults version of CCTDI	peng(2004)	NA	NA	6	10	2009
Fung, To, Leung,2016	2016	140	NA	19	0.8	NA	3	NA	NA	East	NA	NA	China	NA	NA	40	NA	6	NA	NA
Huang, Wang, Yao, Shan, Wang, Zhu, Lu, Sun, Zhao,2015	2015	1075	51.44	19	0.9	0.6 ~ 1	1	NA	Undergraduate	NA	NA	Medicine	China	Chinese Adults version of CCTDI	peng(2004)	70	7	6	10	NA
Huang, Fan, Su, Thai, Kosik, Zhao,2021	2021	1241	50.4	21	0.841	0.6 ~ 1	4	NA	Undergraduate	NA	Key,ordinary	Medicine	China	Chinese Adults version of CCTDI	peng(2004)	70	7	6	10	NA
Ip, Lee, Lee, Chau, Wootton, Chang,2000	2000	122	82	19	0.85	NA	1	NA	NA	East	Key	Science	China	English version of CCTDI	NA	75	7	6	10	NA
Jin, Ji,2021	2021	3000	92.63	19	0.9	0.89	1	NA	Undergraduate	East	NA	Science	China	Chinese Adults version of CCTDI	peng(2004)	70	7	6	10	2020
Li,2022	2022	1075	67.91	21	0.84	correlation matrix	1	NA	Undergraduate	NA	NA	NA	China	Chinese Adults version of CCTDI	NA	70	7	6	10	2017
Li, Ren, Schweizer, Brinthaupt, Wang,2021	2021	226	61.06	20	0.68	NA	1	NA	Undergraduate	Central	NA	NA	China	Chinese Adults version of CCTDI	peng(2004)	70	NA	6	10	NA
Ma,2021	2021	534	49.63	19	0.87	NA	1	NA	Undergraduate	NA	NA	NA	China	Chinese Adults version of CCTDI	Wen (2012)	50	8	6	NA	NA
Pu, Ni, Song, Zhang, Wang, Wu, Wang, Wang,2019	2019	102	NA	17	NA	NA	1	NA	Undergraduate	East	Key	Medicine	China	Chinese Adults version of CCTDI	peng(2004)	70	7	6	10	NA
Qiang, Han, Guo, Bai, Karwowski,2020	2020	1153	57.3	19	0.71	NA	1	NA	Senior high school	NA	NA	NA	China	Chinese Adults version of CCTDI	peng(2004)	70	7	6	10	NA
Zhou, Shen, Tian,2010	2010	121	NA	18	0.86	NA	2	NA	Senior high school	Western	NA	NA	China	Chinese Adults version of CCTDI	Luo and Yang (2001)	NA	NA	6	10	NA
Suliman,2006	2006	80	NA	19	0.85	NA	1	NA	Undergraduate	NA	NA	NA	China	English version of CCTDI	Facione & Facione (1992)	75	7	6	10	2004
Tiwari, Avery, Lai,2003	2003	222	NA	17	NA	NA	1	NA	NA	NA	NA	Science	China	Chinese Adults version of CCTDI	NA	75	7	6	10	NA
Tiwari, Lai, So, Yuen,2006	2006	79	NA	16	0.9	NA	2	NA	Undergraduate	East	NA	NA	China	English version of CCTDI	NA	75	7	6	10	NA
Wang, Chen, Lin, Huang, Hong,2017	2017	49	NA	19	0.79	0.85	1	NA	Junior middle school	East	NA	NA	China	Chinese Children version of CCTDI	NA	56	7	5	NA	NA
Wong,2007	2007	12	NA	18	0.7	NA	1	NA	Undergraduate	East	Key	NA	China	Chinese Adults version of CCTDI	Tiwari et al. (2003)	NA	NA	6	10	2001
Yang, Chou,2008	2008	220	50	18	0.9	NA	3	NA	Undergraduate	East	NA	NA	China	English version of CCTDI	Facione & Facione (1992)	75	7	6	10	NA
Yang, Chuang, Li, Tseng,2013	2013	83	45.78	17	NA	NA	1	NA	NA	East	NA	NA	China	Chinese Adults version of CCTDI	NA	75	NA	6	10	NA
Yao, Yuan, Yang, Chen, Wei, Hou, Zhang, Qiu, Yang,2018	2018	296	53.72	19	0.88	NA	1	NA	Undergraduate	Western	NA	NA	China	Chinese Adults version of CCTDI	NA	70	7	6	10	NA
Yeh, Chen,2005	2005	126	100	20	0.89	CVI为0.91	1	NA	NA	East	NA	NA	China	Chinese Adults version of CCTDI	Yeh (2002)	75	7	6	10	NA
Zhang, Lambert,2008	2008	100	100	19	0.71	NA	1	NA	Undergraduate	Central	NA	NA	China	Chinese Adults version of CCTDI	NA	75	7	6	10	NA
Zhou, Wang,Yao,2007	2007	363	52.34	17	0.86	0.35-0.4	1	NA	Senior high school	Western	NA	NA	China	Chinese Adults version of CCTDI	Luo and Yang(2001)	70	7	6	10	2004
Bao, Zhang, Chen, Wu, Li, 2010	2010	532	64.1	19	0.926	NA	4	NA	Undergraduate，Postgraduate	East	Key	Science, Medicine	China	Chinese Adults version of CCTDI	NA	70	7	6	10	2010
Cai, Wang, 2020	2020	109	41.28	17	NA	NA	2	NA	Senior high school	East	NA	NA	China	Chinese Adults version of CCTDI	peng(2004)	70	7	6	10	NA
Cai, 2014	2014	153	NA	19	0.9	0.89	1	NA	Undergraduate	NA	NA	Literature	China	Chinese Adults version of CCTDI	peng(2004)	70	7	6	10	NA
Cao, 2014	2014	191	95.81	19	0.9	0.89	1	NA	Undergraduate	East	NA	Science	China	Chinese Adults version of CCTDI	NA	70	7	6	10	NA
Cao, Wei, Gao, Chen, Wei, Shi, Dong, Xia, Han, Qin, Yang, Zhang, 2019	2019	150	100	17	NA	NA	2	NA	Undergraduate	NA	NA	Science	China	Chinese Adults version of CCTDI	peng(2004)	70	7	6	10	NA
Zeng, 2013	2013	336	62.2	15	NA	NA	1	NA	Undergraduate	Western	ordinary	NA	China	Chinese Adults version of CCTDI	NA	70	7	6	10	NA
Zeng, Zhang, 2018	2018	67	NA	19	0.784	0.847	2	NA	NA	Western	NA	Art	China	Chinese Adults version of CCTDI	NA	NA	7	6	10	NA
Zeng, Lan, Ma, Xiao, Guo, 2022	2022	1798	55.45	19	0.8	NA	1	NA	Senior high school	Western	NA	NA	China	Chinese Adults version of CCTDI	peng(2004)	70	7	6	10	2019
Chai, Chen, 2021	2021	192	45.31	21	0.877	EFA data	1	NA	Junior middle school	Central	NA	NA	China	Chinese Children version of CCTDI	NA	32	NA	6	NA	NA
Chen, 2018	2018	51	NA	17	NA	NA	1	NA	Senior high school	East	NA	NA	China	Chinese Adults version of CCTDI	peng(2004)	70	7	6	10	2017
Chen, Liu, 2022	2022	150	41.33	21	0.788	EFA data	1	NA	Senior high school	East	NA	NA	China	Chinese Adults version of CCTDI	Luo and Yang (2001)	49	7	6	NA	NA
Chen, Yang, Zhang, 2019	2019	2365	72.5	17	0.9	NA	1	NA	Postgraduate	NA	NA	NA	China	Chinese Adults version of CCTDI	peng(2004)	70	7	6	10	NA
Chen, Cui, Zhou, Yang, Zhang, 2018	2018	122	NA	17	NA	NA	2	NA	Undergraduate	NA	ordinary	Medicine	China	Chinese Adults version of CCTDI	peng(2004)	70	7	6	10	NA
Chen, Li, Cai, 2011	2011	781	55.4417	15	0.751	NA	3	Town, Rural	Undergraduate	East	ordinary	Medicine	China	Chinese Adults version of CCTDI	NA	70	7	6	10	NA
Chen, 2015a	2015	51	NA	17	NA	NA	2	NA	Undergraduate	NA	ordinary	Medicine	China	Chinese Adults version of CCTDI	NA	70	7	6	10	NA
Chen, Liu, Li, 2022	2022	143	NA	17	NA	NA	1	NA	Junior middle school	Central	NA	NA	China	Chinese Adults version of CCTDI	peng(2004)	70	7	6	10	NA
Chen, Deng, Pan, Liu, Zhou, 2016	2016	1253	69.1	19	0.9	0.89	1	NA	Undergraduate	NA	NA	NA	China	Chinese Adults version of CCTDI	NA	70	7	6	10	NA
Chen, Chen, Zheng, Li, Chen, Wan, Lin, 2010	2010	617	NA	17	NA	NA	7	NA	Undergraduate，Postgraduate	Western	Key	Medicine，Science	China	Chinese Adults version of CCTDI	NA	70	7	6	10	2008
Chen, 2015	2015	130	78.46	17	NA	NA	1	NA	NA	NA	Key	Literature	China	Chinese Adults version of CCTDI	NA	73	8	5	10	2012
Chen, 2019	2019	72	NA	17	NA	NA	2	NA	Undergraduate	East	NA	Literature	China	Chinese Adults version of CCTDI	peng(2004)	70	7	6	10	NA
Chen, Ma, Liao, 2015	2015	335	58.2	17	NA	NA	4	Town, Rural	Undergraduate	East	ordinary	Medicine	China	Chinese Adults version of CCTDI	NA	70	7	6	10	NA
Chen, 2016	2016	243	95.4732	19	0.86	NA	1	NA	Postgraduate	East	ordinary	Literature	China	Chinese Adults version of CCTDI	peng(2004)	70	7	6	10	NA
Chen, 2014	2014	60	63.33	19	0.921	NA	1	NA	Postgraduate	Central	NA	NA	China	Chinese Adults version of CCTDI	NA	47	7	5	NA	NA
Cheng, Shen, Shen, He, Zhang, 2016	2016	1349	89.25	17	NA	NA	5	NA	Undergraduate，Postgraduate	East	ordinary	Science	China	Chinese Adults version of CCTDI	NA	70	7	6	10	2014
Chi, 2019	2019	200	73.5	19	0.89	NA	1	NA	Senior high school	NA	NA	NA	China	Chinese Adults version of CCTDI	peng(2004)	70	7	6	10	NA
Dai, Duan, 2021	2021	201	NA	21	0.872	EFA data	1	NA	Undergraduate	NA	NA	Literature	China	Chinese Adults version of CCTDI	NA	50	8	6	truth-seeking:7;open-mindedness:6;analyticity:5;systematicity:5;self-confidence:7;inquisitiveness:6;maturity:8	NA
Dai, Yan, Ma, Jia, Jiang, 2017	2017	36	NA	17	NA	NA	1	NA	Undergraduate	NA	ordinary	Medicine	China	Chinese Adults version of CCTDI	NA	NA	7	6	10	NA
Deng, 2018	2018	91	NA	15	NA	NA	1	NA	Senior high school	Western	NA	NA	China	Chinese Adults version of CCTDI	Luo and Yang (2001)	70	7	6	10	NA
Deng, 2012	2012	53	NA	15	NA	NA	2	NA	Undergraduate	Central	Key	Literature	China	Chinese Adults version of CCTDI	peng(2004)	70	7	6	10	2012
Ding, Ke, Zhang, 2022	2022	88	NA	21	0.86	EFA data	2	NA	Junior middle school	East	NA	NA	China	Chinese Adults version of CCTDI	peng(2004)	70	7	6	10	NA
Ding, Fan, 2019	2019	48	NA	18	0.9	NA	2	NA	NA	NA	Key	Education,Science	China	English version of CCTDI	NA	75	7	6	10	2018
Ding, 2013	2013	74	52.7	18	0.9	NA	1	NA	Undergraduate	Central	ordinary	Science,Engineering	China	Chinese Adults version of CCTDI	NA	70	7	6	10	NA
Dong, Zhang, 2018	2018	87	52.87	19	0.86	NA	2	NA	Senior high school	Central	NA	NA	China	Chinese Adults version of CCTDI	NA	70	7	6	10	2017
Dong, Li, Chen, Yang, 2012	2012	164	NA	18	0.9	NA	1	NA	Postgraduate	NA	NA	Science	China	Chinese Adults version of CCTDI	NA	70	7	6	10	2011
Dong, Liu, 2017	2017	45	42.2222	17	NA	NA	1	NA	Senior high school	East	NA	NA	China	Chinese Adults version of CCTDI	peng(2004)	70	7	6	10	2015
Du, Chu, Qiao, 2021	2021	551	79.31	18	0.9	NA	3	NA	Undergraduate，Postgraduate	Central	ordinary	NA	China	Chinese Adults version of CCTDI	peng(2004)	70	7	6	10	NA
Fan, Ge, 2021	2021	100	34	19	0.891	NA	1	NA	Senior high school	Central	NA	NA	China	Chinese Adults version of CCTDI	peng(2004)	70	7	6	10	NA
Fan, Chen, Hou, Yuan, Fu, Li, Zhu, 2013	2013	81	17.6	15	NA	NA	1	NA	Undergraduate	East	Key	NA	China	Chinese Adults version of CCTDI	NA	70	7	6	10	NA
Fang, Tang, Chen, Huang, Li, Zhao, Chen, 2018	2018	30	46.67	17	NA	NA	1	NA	Undergraduate	Western	ordinary	Medicine	China	Chinese Adults version of CCTDI	peng(2004)	NA	NA	6	10	2015
Fei, Li, Zhou, 2020	2020	300	22	15	NA	NA	1	NA	Undergraduate	Central	ordinary	Engineering	China	Chinese Adults version of CCTDI	NA	70	7	6	10	NA
Feng, Pu, Wu, 2021	2021	99	NA	21	0.946	EFA data	1	NA	Senior high school	Western	NA	NA	China	Chinese Adults version of CCTDI	peng(2004)	70	7	6	10	NA
Fu, Li, 2021	2021	300	57.1	17	NA	NA	1	NA	Senior high school	Central	NA	NA	China	Chinese Adults version of CCTDI	NA	70	7	6	10	NA
Fu, Yan, 2021	2021	184	48.37	19	0.897	NA	1	NA	Senior high school	Central	NA	Science, Literature	China	Chinese Adults version of CCTDI	peng(2004)	70	7	6	10	NA
Gan, 2020	2020	174	NA	21	0.81 ~ 0.84	EFA data	1	NA	Senior high school	Central	NA	NA	China	Chinese Adults version of CCTDI	NA	21	7	5	NA	NA
Gao, Jiang, 2021	2021	239	NA	21	0.975	EFA data	1	NA	Junior middle school	Central	NA	NA	China	Chinese Children version of CCTDI	Luo and Yang (2001)	35	7	6	NA	2020
Gao, 2019	2019	260	89.75	19	0.9	0.89	1	Town, Rural	Undergraduate	NA	NA	Engineering,Science, Education	China	Chinese Adults version of CCTDI	peng(2004)	70	7	6	10	2018
Gao, 2020	2020	321	50.48	19	0.842	NA	4	Town, Rural	Elementary school	Western	NA	NA	China	Chinese Children version of CCTDI	NA	27	7	5	NA	NA
Gao, Jia, 2021	2021	94	NA	17	NA	NA	2	NA	Senior high school	East	NA	NA	China	Chinese Adults version of CCTDI	NA	70	7	6	10	NA
Gao, Bu, Wang, 2022	2022	180	50	18	0.9	NA	1	NA	Senior high school	East	NA	NA	China	Chinese Adults version of CCTDI	peng(2004)	70	7	6	10	NA
Gao, 2022	2022	64	NA	21	0.985	EFA data	1	NA	Undergraduate	NA	NA	NA	China	Chinese Adults version of CCTDI	NA	64	7	5	truth-seeking:10;open-mindedness:8;analyticity:10;systematicity:10;self-confidence:10;inquisitiveness:7;maturity:9	NA
Gao, Dai, Xia, Zhang, Huang, 2020	2020	1041	52.9	17	NA	NA	9	NA	Undergraduate	East	ordinary	Science，Medicine	China	Chinese Adults version of CCTDI	peng(2004)	70	7	6	10	NA
Ge, Zhang, He, Ma, Yan, Jin, Pan, 2018	2018	80	53.75	17	NA	NA	2	NA	NA	NA	Key	NA	China	Chinese Adults version of CCTDI	peng(2004)	NA	7	6	10	2015
Geng, Chen, Wang, Dong, Ni, Jiang, 2012	2012	220	NA	15	NA	NA	1	NA	Undergraduate	NA	ordinary	Medicine	China	Chinese Adults version of CCTDI	NA	70	7	6	10	NA
Gou, Jiang, Tao, Wang, Xie, Luo, 2019	2019	34	64.71	17	NA	NA	1	NA	Undergraduate	NA	ordinary	Science	China	Chinese Adults version of CCTDI	NA	70	7	6	10	NA
Gu, Liang, 2021	2021	100	30	19	0.9	0.89	1	NA	NA	Northeast	Key	Engineering	China	Chinese Adults version of CCTDI	NA	70	7	6	10	NA
Gu, 2013	2013	339	47.49	17	NA	NA	1	NA	Undergraduate	East	NA	NA	China	Chinese Adults version of CCTDI	NA	34	7	5	NA	2013
Guo, Zhang, 2012	2012	142	NA	18	0.9	NA	2	NA	Undergraduate	NA	ordinary	Education	China	Chinese Adults version of CCTDI	peng(2004)	70	7	6	10	NA
Guo, Pan, 2022	2022	189	50.26	21	0.922	0.397~0.871	1	NA	Senior high school	East	NA	NA	China	Chinese Adults version of CCTDI	NA	25	NA	5	NA	2022
Guo, Zhang, 2013	2013	209	100	17	NA	NA	2	NA	Undergraduate	East	ordinary	Science	China	Chinese Adults version of CCTDI	NA	56	7	6	NA	NA
Han, Chen, 2019	2019	80	54.76	19	0.9	0.89	2	NA	Senior high school	Central	NA	NA	China	Chinese Adults version of CCTDI	peng(2004)	70	7	6	10	2018
Hao, Wang, Chen, 2009	2009	86	100	18	0.9	NA	2	NA	Undergraduate	East	NA	Science	China	Chinese Adults version of CCTDI	peng(2004)	70	7	6	10	2008
He, 2020	2020	237	55.27	21	0.7	EFA data	1	NA	Undergraduate	NA	NA	Art	China	Chinese Adults version of CCTDI	NA	21	7	6	NA	NA
He, Xiao, 2021	2021	231	NA	17	NA	NA	4	NA	Senior high school	Western	NA	NA	China	Chinese Adults version of CCTDI	peng(2004)	70	7	6	10	NA
He, Fu, Wang, Zheng, Zhang, 2016	2016	152	58.55	17	NA	NA	3	NA	NA	NA	ordinary	Medicine	China	Chinese Adults version of CCTDI	peng(2004)	70	7	6	10	2014
He, Gu, Chen, 2009	2009	42	92.86	19	0.9	0.89	2	NA	Undergraduate	NA	Key	Science	China	Chinese Adults version of CCTDI	NA	70	7	6	10	NA
Hu, Ni, 2015	2015	43	NA	17	0.75	NA	2	NA	Undergraduate, Postgraduate	East	ordinary	Literature	China	Chinese Adults version of CCTDI	peng(2004)	70	7	6	10	NA
Huang, 2019a	2019	362	47.9784	16	0.82	NA	1	NA	Senior high school	Central	NA	NA	China	Chinese Adults version of CCTDI	NA	70	7	6	10	2018
Huang, Huang, Ye, 2019	2019	356	82.3	18	0.9	NA	4	NA	Postgraduate	NA	Key，ordinary	NA	China	Chinese Adults version of CCTDI	NA	60	7	6	NA	2018
Huang, Lu, Liang, Huang, Zhao, 2015	2015	1861	41.2	19	0.9	0.89	8	Town, Rural	Undergraduate	NA	Key，ordinary	Medicine	China	Chinese Adults version of CCTDI	peng(2004)	70	7	6	10	NA
Huang, Yang, Li, Hu, 2015	2015	109	NA	17	NA	NA	2	NA	Undergraduate	NA	ordinary	Science	China	Chinese Adults version of CCTDI	peng(2004)	70	7	6	10	NA
Huang, Xu, 2019	2019	4	NA	17	NA	NA	4	NA	Senior high school	NA	NA	NA	China	Chinese Adults version of CCTDI	peng(2004)	70	7	6	10	NA
Huang, Zhao, 2019	2019	182	84.62	17	NA	NA	8	NA	Elementary school	NA	NA	NA	China	NA	NA	70	7	6	10	NA
Huang, Rui, 2017	2017	39	35.8974	17	NA	NA	1	NA	Undergraduate	NA	ordinary	Engineering,Science	China	Chinese Adults version of CCTDI	peng(2004)	70	7	6	10	NA
Huang, 2019b	2019	550	57.82	17	NA	NA	1	NA	Senior high school	East	NA	NA	China	Chinese Adults version of CCTDI	NA	35	7	6	NA	NA
Huang, Chen, 2018	2018	112	64.29	19	NA	NA	2	NA	Undergraduate	NA	ordinary	Law	China	Chinese Adults version of CCTDI	peng(2004)	NA	NA	6	10	NA
Ji, Chen, Bi, 2021	2021	194	54.12	19	0.776	NA	2	NA	Senior high school	NA	NA	NA	China	Chinese Adults version of CCTDI	peng(2004)	70	7	6	10	2020
Ji, Sun, Liu, Li, Xu, 2019	2019	60	56.67	17	NA	NA	1	NA	NA	NA	ordinary	Medicine	China	Chinese Adults version of CCTDI	peng(2004)	70	NA	6	10	2017
Jia, 2018	2018	157	47.13	19	0.858	NA	1	NA	Senior high school	Western	NA	NA	China	Chinese Adults version of CCTDI	NA	70	7	6	10	NA
Jia, 2017	2017	38	NA	17	NA	NA	1	NA	Undergraduate	NA	ordinary	Science	China	Chinese Adults version of CCTDI	peng(2004)	70	7	6	10	NA
Jiang, 2016	2016	652	59.97	19	0.89	NA	1	NA	Senior high school	East	NA	NA	China	Chinese Adults version of CCTDI	NA	70	7	6	10	NA
Jiang, 2018	2018	50	56	15	NA	NA	1	NA	Senior high school	East	NA	NA	China	Chinese Adults version of CCTDI	NA	70	7	6	10	NA
Jiang, 2019a	2019	625	NA	18	0.9	NA	1	NA	Senior high school	East	NA	NA	China	Chinese Adults version of CCTDI	NA	42	7	6	NA	NA
Jiang, 2019b	2019	88	61.3636	19	0.53~0.87	NA	1	NA	Undergraduate	East	NA	Literature	China	Chinese Adults version of CCTDI	NA	70	7	6	10	NA
Jiang, Li, 2022	2022	92	NA	18	NA	0.89	2	NA	Senior high school	NA	NA	NA	China	Chinese Adults version of CCTDI	peng(2004)	70	7	6	10	NA
Xie, Liu, Liu, Xu, 2012	2012	20	15	17	NA	NA	1	NA	NA	NA	Key	Medicine	China	Chinese Adults version of CCTDI	peng(2004)	70	7	6	10	2010
Jin, Li, Ge, Sun, 2012	2012	563	57.19	19	0.9	0.89	6	NA	Undergraduate	NA	NA	Engineering, Management, Science, Literature	China	Chinese Adults version of CCTDI	peng(2004)	70	7	6	10	NA
Jin, Yang, 2018	2018	48	NA	21	0.874	EFA data	1	NA	Senior high school	Northeast	NA	NA	China	Chinese Adults version of CCTDI	peng(2004)	70	7	6	10	2017
Jin, Zhu, Zhang, Hou, Li, Fu, Cao, 2020	2020	137	79.6	17	NA	NA	1	NA	Undergraduate	Central	ordinary	Science	China	Chinese Adults version of CCTDI	peng(2004)	NA	7	6	10	NA
Jin, 2015	2015	71	88.4615	18	0.9	NA	1	NA	Undergraduate	Central	Key	Literature	China	Chinese Adults version of CCTDI	peng(2004)	70	7	6	10	NA
Jin, Chen, Han, 2021	2021	211	NA	18	0.87	NA	1	NA	Junior middle school	Western	NA	NA	China	Chinese Adults version of CCTDI	Wen (2012)	50	8	6	NA	2020
Ju, Sun, 2009	2009	320	53.75	18	0.9	NA	1	NA	Undergraduate	East	ordinary	Medicine	China	Chinese Adults version of CCTDI	peng(2004)	70	7	6	10	2008
Li, Zhao, Jiang, Guo, 2017	2017	268	92.9104	18	NA	0.9	2	NA	NA	NA	NA	Science	China	Chinese Adults version of CCTDI	peng(2004)	70	7	6	10	NA
Li, Liu, 2015	2015	46	NA	19	0.9	0.89	1	NA	Undergraduate	NA	Key	Literature	China	Chinese Adults version of CCTDI	peng(2004)	70	7	6	10	NA
Li, Tang, 2011	2011	191	96.3351	17	NA	NA	1	NA	Undergraduate	Central	ordinary	Science	China	Chinese Adults version of CCTDI	NA	70	7	6	10	NA
Li, 2021	2021	353	49.29	19	0.91	NA	1	NA	Junior middle school	East	NA	NA	China	Chinese Adults version of CCTDI	Yeh (2002)	70	7	6	10	2020
Li, Li, 2022	2022	168	49.4048	21	0.743~0.882	EFA data	1	NA	Junior middle school	Central	NA	NA	China	Chinese Adults version of CCTDI	peng(2004)	42	7	6	NA	NA
Li, Shan, 2022	2022	430	63.49	19	0.91	NA	4	NA	Undergraduate	NA	ordinary	Science，Engineering	China	Chinese Adults version of CCTDI	peng(2004)	70	7	6	10	NA
Li, 2017a	2017	467	60.4	16	0.72～0.90	NA	1	NA	Senior high school	Western	NA	NA	China	Chinese Adults version of CCTDI	peng(2004)	70	7	6	10	NA
Li, 2020	2020	207	48.31	21	0.857	EFA data	1	NA	Senior high school	Western	NA	NA	China	Chinese Adults version of CCTDI	NA	49	7	6	NA	NA
Li, Han, Zhong, 2019	2019	1075	NA	19	0.84	NA	5	NA	Undergraduate	East	NA	Engineering，Science，Literature，Art	China	Chinese Adults version of CCTDI	NA	70	7	6	10	2017
Li, 2017b	2017	379	46.438	18	0.91	NA	1	NA	Senior high school	Western	NA	NA	China	Chinese Adults version of CCTDI	NA	20	7	6	NA	2016
Li, 2018a	2018	86	50	17	NA	NA	1	NA	Senior high school	Western	NA	NA	China	Chinese Adults version of CCTDI	NA	70	7	6	10	NA
Li, 2010	2010	510	NA	18	0.71~0.91	correlation matrix	5	NA	Junior middle school	NA	NA	NA	China	Chinese Children version of CCTDI	NA	45	7	6	NA	NA
Li, Zhu, Li, Lin, 2018	2018	164	NA	17	NA	NA	1	NA	Undergraduate	East	ordinary	Medicine	China	Chinese Adults version of CCTDI	NA	70	7	6	10	2017
Li, Chen, Liao, Wu, Li, Pang, 2015	2015	963	68.74	16	0.9	NA	8	NA	Undergraduate	NA	NA	Science, Medicine	China	Chinese Adults version of CCTDI	NA	70	7	6	10	2013
Li, Zhang, 2020	2020	100	NA	17	NA	NA	2	NA	Senior high school	Western	NA	NA	China	Chinese Adults version of CCTDI	NA	70	7	6	10	2018
Li, 2018b	2018	1755	NA	19	0.9	0.89	2	NA	Undergraduate	Central	Key	Medicine	China	Chinese Adults version of CCTDI	peng(2004)	70	7	6	10	NA
Li, Xiao, Xu, Luo, Tao, 2019	2019	248	85.8871	18	0.885	NA	1	NA	Undergraduate	Central	ordinary	Science	China	Chinese Adults version of CCTDI	peng(2004)	70	7	6	10	NA
Li, Liu, 2021	2021	53	NA	17	NA	NA	1	NA	Junior middle school	Western	NA	NA	China	Chinese Adults version of CCTDI	peng(2004)	70	7	6	10	NA
Li, 2017	2017	172	NA	17	NA	NA	1	NA	Senior high school	Northeast	NA	NA	China	Chinese Adults version of CCTDI	NA	35	7	6	NA	NA
Liang, Zhang, Chen, 2018	2018	114	NA	17	NA	NA	1	NA	Undergraduate	NA	NA	Science	China	Chinese Adults version of CCTDI	peng(2004)	70	7	6	10	2016
Liao, Chen, 2022	2022	100	64	17	NA	NA	2	NA	Senior high school	East	NA	NA	China	Chinese Adults version of CCTDI	peng(2004)	70	7	6	10	NA
Liao, Sha, Yi, Liu, Dong, Guo, Liu, 2016	2016	60	91.67	18	0.9	NA	2	NA	Undergraduate	NA	NA	Science	China	Chinese Adults version of CCTDI	peng(2004)	70	7	6	10	NA
Lin, Niu, 2021	2021	1634	52.75	20	0.89	0.89	1	NA	Senior high school	East	NA	NA	China	Chinese Adults version of CCTDI	peng(2004)	70	7	6	10	NA
Lin, Wang, 2021	2021	108	NA	17	NA	NA	2	NA	Senior high school	East	NA	NA	China	Chinese Adults version of CCTDI	peng(2004)	70	7	6	10	2020
Ling, Li, Zhang, 2021	2021	106	NA	21	0.738	correlation matrix	2	NA	Senior high school	East	NA	NA	China	Chinese Adults version of CCTDI	peng(2004)	70	7	6	10	NA
Liu, Hu, 2021	2021	92	NA	19	0.9	0.89	1	NA	Senior high school	East	NA	NA	China	Chinese Adults version of CCTDI	peng(2004)	70	7	6	10	NA
Liu, Ye, Cheng, Zhang, 2020	2020	111	60.3604	17	NA	NA	1	NA	Undergraduate	East	Key	Medicine	China	Chinese Adults version of CCTDI	peng(2004)	70	7	6	10	NA
Liu, Wan, Xue, Xu, Qi, Zhang, 2006	2006	150	NA	18	0.9	NA	3	NA	Undergraduate	East	NA	Medicine，Science	China	Chinese Adults version of CCTDI	peng(2004)	70	7	6	10	2003
Liu, 2013	2013	213	39.4	21	0.793	EFA data	7	NA	Undergraduate	Western	NA	Law, Engineering,Science	China	Chinese Adults version of CCTDI	NA	35	7	6	NA	NA
Liu, Bao, Hao, Yuan, Zhou, Jin, Zhu, 2011	2011	108	55.56	19	0.9	0.89	2	NA	NA	NA	NA	Medicine	China	Chinese Adults version of CCTDI	peng(2004)	70	7	6	10	2008
Liu, 2020a	2020	603	66.97	19	0.892	EFA data	1	NA	Senior high school	NA	NA	NA	China	Chinese Adults version of CCTDI	peng(2004)	70	7	6	10	NA
Liu, 2018	2018	407	NA	21	0.857	correlation matrix	1	NA	Senior high school	East	NA	NA	China	Chinese Adults version of CCTDI	NA	70	7	6	10	NA
Liu, 2020b	2020	211	69.44	15	NA	NA	1	NA	Undergraduate	Northeast	ordinary	NA	China	Chinese Adults version of CCTDI	NA	70	7	6	10	2018
Liu, 2011	2011	545	48.3	17	0.9	0.89	1	NA	Undergraduate	East	ordinary	NA	China	Chinese Adults version of CCTDI	NA	70	7	6	10	NA
Liu, Xi, 2019	2019	66	NA	21	0.84	0.79	2	NA	Junior middle school	East	NA	NA	China	Chinese Children version of CCTDI	NA	42	7	6	NA	NA
Liu, 2016	2016	707	68.03	21	0.91	EFA data	9	NA	Postgraduate	NA	Key，ordinary	Law,Management,Literature	China	Chinese Adults version of CCTDI	NA	60	7	6	truth-seeking:8;open-mindedness:9;analyticity:8;systematicity:9;self-confidence:8;inquisitiveness:10;maturity:8	NA
Liu, Zhang, 2022	2022	106	NA	21	0.946	EFA data	2	NA	Senior high school	NA	NA	NA	China	Chinese Adults version of CCTDI	peng(2004)	35	7	6	NA	2021
Liu, Zhang, 2010	2010	284	NA	18	0.9	NA	6	NA	Undergraduate	NA	Key	Engineering，Literature	China	Chinese Adults version of CCTDI	peng(2004)	70	7	6	10	NA
Liu, 2013b	2013	370	62.7	20	0.91	0.89	4	NA	Postgraduate	East	NA	Engineering, Science, Literature	China	Chinese Adults version of CCTDI	peng(2004)	70	7	6	10	NA
Liu, 2014	2014	263	51.7	19	0.9	0.89	1	NA	Undergraduate	Central	Key	NA	China	Chinese Adults version of CCTDI	peng(2004)	70	7	6	10	NA
Liu, Zhang, 2017	2017	356	66.0112	21	0.729	EFA data	3	Town, Rural	Undergraduate	NA	NA	Medicine	China	Chinese Adults version of CCTDI	NA	56	7	6	8	2016
Liu, Wang, 2021	2021	284	63.03	21	0.902	0.903	1	NA	NA	Central	NA	NA	China	Chinese Adults version of CCTDI	NA	NA	NA	5	10	NA
Liu, Zou, 2021	2021	28	NA	19	0.7 ~ 0.884	EFA data	1	NA	Undergraduate	Central	NA	Literature	China	Chinese Adults version of CCTDI	NA	35	7	6	NA	NA
Liu, Zhao, 2009	2009	679	59	17	0.64	NA	1	NA	Undergraduate	NA	NA	NA	China	Chinese Adults version of CCTDI	NA	70	7	6	10	NA
Liu, Zhu, Luo, Wu, Li, 2019	2019	60	68.33	17	NA	NA	2	NA	Undergraduate	NA	ordinary	Medicine	China	Chinese Adults version of CCTDI	peng(2004)	NA	7	6	10	NA
Lu, Zhang, 2021	2021	100	38	18	0.9	NA	2	NA	Senior high school	East	NA	NA	China	Chinese Adults version of CCTDI	peng(2004)	70	NA	6	10	NA
Lu, Yu, 2020	2020	26	NA	20	0.879	0.89	1	NA	Postgraduate	NA	ordinary	Education	China	Chinese Adults version of CCTDI	peng(2004)	70	NA	6	10	NA
Lu, Liu, Wang, Li, Zhang, Zou, Zhao, 2016	2016	135	46	17	NA	NA	1	NA	Undergraduate	East	Key	Medicine	China	Chinese Adults version of CCTDI	peng(2004)	70	7	6	10	NA
Lu, 2017	2017	276	51.8	21	0.874	EFA data	1	NA	Senior high school	Central	NA	NA	China	Chinese Adults version of CCTDI	peng(2004)	70	7	6	10	NA
Luo, 2015a	2015	144	69.4	21	0.906	EFA data	1	NA	Undergraduate	NA	NA	Science	China	Chinese Adults version of CCTDI	NA	29	5	6	NA	NA
Luo, 2015b	2015	302	90.73	17	NA	NA	3	NA	Undergraduate	East	ordinary	Science, Literature	China	Chinese Adults version of CCTDI	peng(2004)	70	7	6	10	NA
Lv, Chen, Zhao, 2021	2021	50	32	17	NA	NA	1	NA	Senior high school	East	NA	NA	China	Chinese Adults version of CCTDI	Luo and Yang (2001)	70	7	6	10	NA
Lv, Zhang, 2014	2014	120	59.1667	17	NA	NA	1	NA	Undergraduate	NA	NA	Medicine	China	Chinese Adults version of CCTDI	peng(2004)	70	7	6	10	NA
Lv, 2017	2017	111	47.75	21	0.91	correlation matrix	1	NA	Elementary school	East	NA	NA	China	Chinese Children version of CCTDI	NA	57	6	6	NA	NA
Lv, 2012	2012	300	50	16	NA	0.89	2	NA	Senior high school	East	NA	NA	China	Chinese Adults version of CCTDI	NA	70	7	6	10	NA
Ma, 2019	2019	351	99.72	19	0.9	0.89	1	NA	Undergraduate	Western	NA	Science	China	Chinese Adults version of CCTDI	peng(2004)	70	7	6	10	2018
Ma, 2016	2016	961	52.3413	18	0.9	NA	1	NA	Junior middle school	East	NA	NA	China	Chinese Children version of CCTDI	NA	42	7	6	NA	2015
Ma, Xu, 2021	2021	554	52.17	18	0.9	NA	1	NA	Senior high school	East	NA	NA	China	Chinese Adults version of CCTDI	Luo and Yang (2001)	70	7	6	10	NA
Ma, Qin, 2016	2016	115	87.8261	19	0.88	NA	1	NA	Undergraduate	Central	NA	Literature	China	Chinese Adults version of CCTDI	NA	43	7	6	NA	NA
Ma, Jia, Yang, Guan, 2018	2018	30	53.33	17	NA	NA	1	NA	Undergraduate	NA	ordinary	Medicine	China	Chinese Adults version of CCTDI	peng(2004)	70	7	6	10	NA
Mao, Ni, Yao, Fu, 2017	2017	33	95.45	17	NA	NA	1	NA	NA	NA	NA	NA	China	Chinese Adults version of CCTDI	peng(2004)	70	NA	6	10	2015
Mao, Lu, 2021	2021	100	50	17	0.9	0.89	2	NA	Senior high school	Central	NA	NA	China	Chinese Adults version of CCTDI	peng(2004)	70	7	6	10	NA
Pan, 2018	2018	265	NA	21	0.892~0.902	EFA data	1	NA	Senior high school	NA	NA	NA	China	Chinese Children version of CCTDI	NA	70	7	6	10	NA
Pang, Zhao, Yang, 2020	2020	60	55	17	NA	NA	1	NA	Undergraduate	NA	ordinary	Medicine	China	Chinese Adults version of CCTDI	peng(2004)	70	NA	6	10	NA
Pang, Zhou, Li, Qi, 2012	2012	624	65.3846	19	0.9	0.89	12	NA	Undergraduate	Western	ordinary	Management, Science, Medicine	China	Chinese Adults version of CCTDI	peng(2004)	70	7	6	10	NA
Pei, Luo, 2022	2022	247	59.51	19	0.91	NA	1	NA	Undergraduate	NA	Key	NA	China	Chinese Adults version of CCTDI	peng(2004)	70	7	6	10	NA
Pei, Sun, 2021	2021	210	NA	19	0.61~0.83	NA	1	NA	Senior high school	Central	NA	NA	China	Chinese Adults version of CCTDI	NA	35	NA	6	NA	2020
Peng, Li, Li, Pan, Feng, 2020	2020	60	70	17	NA	NA	1	NA	NA	NA	NA	Medicine	China	Chinese Adults version of CCTDI	NA	NA	NA	6	10	2017
Peng, Liu, 2021	2021	210	NA	18	0.86	NA	2	NA	Senior high school	Central	NA	NA	China	Chinese Adults version of CCTDI	peng(2004)	70	7	6	10	NA
Ping, Zheng, Guo, Yang, 2018	2018	809	53.03	17	NA	NA	5	NA	Undergraduate	NA	NA	Medicine	China	Chinese Adults version of CCTDI	peng(2004)	70	7	6	10	2016
Pu, Ni, Song, Wu, Wang, Wang, 2015	2015	99	65.91	17	NA	NA	1	NA	Undergraduate	East	Key	Medicine	China	Chinese Adults version of CCTDI	NA	70	7	6	10	NA
Pu, Huang, Chen, 2016	2016	61	47.54	19	0.9	0.89	2	NA	Senior high school	Western	NA	Science	China	Chinese Adults version of CCTDI	peng(2004)	70	7	6	10	2015
Qi, Wang, He, Yu, 2012	2012	30	60	17	NA	NA	1	NA	Undergraduate	NA	ordinary	Medicine	China	Chinese Adults version of CCTDI	peng(2004)	70	7	6	10	NA
Qi, Wang, 2014	2014	100	NA	17	NA	NA	1	NA	NA	NA	NA	NA	China	Chinese Adults version of CCTDI	peng(2004)	70	7	6	10	NA
Qiang, 2016	2016	1153	57.3287	17	NA	NA	3	Town, Rural	Senior high school	Central	NA	NA	China	Chinese Adults version of CCTDI	peng(2004)	70	7	6	10	NA
Qiu, 2020	2020	436	53.21	21	0.876	EFA data	1	NA	Senior high school	East	NA	NA	China	Chinese Adults version of CCTDI	peng(2004)	70	7	6	10	2019
Qu, Chen, Gu, Guan, 2020	2020	207	93.7198	17	NA	NA	2	NA	Undergraduate	NA	ordinary	Science	China	Chinese Adults version of CCTDI	peng(2004)	70	7	6	10	NA
Qu, Yan, Jiang, Zhai, Lu, 2014	2014	300	54.3	17	NA	NA	1	NA	Postgraduate	NA	ordinary	Medicine	China	Chinese Adults version of CCTDI	peng(2004)	70	7	6	10	NA
Qu, Li, Xiong, Jia, Sun, Qu, Lei, 2018	2018	40	NA	17	NA	NA	2	NA	Undergraduate	NA	ordinary	Medicine	China	Chinese Adults version of CCTDI	peng(2004)	70	7	6	10	NA
Qu, 2017	2017	245	90.2	21	0.746	0.678	2	NA	Undergraduate	Western	NA	Literature	China	Chinese Adults version of CCTDI	NA	42	7	6	6	NA
Rao, Du, 2022	2022	94	NA	21	0.853	EFA data	2	NA	Junior middle school	East	NA	NA	China	Chinese Children version of CCTDI	NA	35	7	5	NA	NA
Ren, Wang, 2022	2022	113	45.13	17	NA	NA	1	NA	Senior high school	Western	NA	NA	China	Chinese Adults version of CCTDI	peng(2004)	70	7	6	10	NA
Ren, Shao, 2021	2021	200	50	21	0.85	correlation matrix	1	NA	Undergraduate	NA	NA	NA	China	Chinese Adults version of CCTDI	NA	70	7	6	10	NA
Shang, Hu, 2021	2021	217	NA	21	0.89	EFA data	1	NA	NA	East	ordinary	NA	China	Chinese Adults version of CCTDI	NA	=DISPIMG("ID_60DCA10401CA4419B0CF5221902EC1C8",1)	NA	6	10	NA
Shao, 2018	2018	102	NA	18	0.87	NA	2	NA	Junior middle school	East	NA	NA	China	Chinese Adults version of CCTDI	NA	50	8	6	NA	NA
Shen, Cheng, He, Shen, Peng, Li, 2016	2016	88	97.73	18	NA	NA	2	NA	Undergraduate	NA	ordinary	Science	China	Chinese Adults version of CCTDI	peng(2004)	70	7	6	10	2014
Shen, Zhang, Wei, 2023	2023	890	22.92	19	0.92	NA	9	NA	NA	NA	Key	Science, Medicine	China	Chinese Adults version of CCTDI	peng(2004)	70	7	6	10	NA
Shen, 2019	2019	520	55.4	20	0.929	0.89	1	NA	Junior middle school	East	NA	NA	China	Chinese Adults version of CCTDI	peng(2004)	70	7	6	10	NA
Shi, Wu, 2008	2008	497	100	19	0.89	NA	1	NA	Undergraduate	East	NA	Science	China	Chinese Adults version of CCTDI	peng(2004)	70	7	6	10	2008
Shi, He, Jin, Qin, 2022	2022	120	NA	19	0.9	0.89	2	NA	NA	East	ordinary	Engineering, Science	China	Chinese Adults version of CCTDI	peng(2004)	70	7	6	10	NA
Shi, Chen, 2022	2022	84	44.0476	19	0.86	NA	2	NA	Senior high school	NA	NA	Management	China	Chinese Adults version of CCTDI	Luo and Yang (2001)	70	7	6	10	2021
Shu, Liu, Wu, Fang, Dai, 2015	2015	267	46.8	19	0.9	0.89	1	NA	Undergraduate	Western	ordinary	Medicine	China	Chinese Adults version of CCTDI	peng(2004)	70	7	6	10	2014
Song, 2020a	2020	233	NA	19	0.884	0.983	1	NA	Junior middle school	Northeast	NA	NA	China	Chinese Adults version of CCTDI	Luo and Yang (2001)	70	7	6	10	NA
Song, Zhang, 2022	2022	72	NA	21	0.730 ~ 0.922	EFA data	2	NA	Senior high school	Central	ordinary	NA	China	Chinese Adults version of CCTDI	peng(2004)	70	7	6	10	NA
Song, 2019	2019	306	NA	15	NA	NA	1	NA	Senior high school	Central	NA	NA	China	Chinese Adults version of CCTDI	NA	70	7	6	10	NA
Song, 2018	2018	223	45.3	19	split reliability = 0.76	NA	1	NA	Senior high school	Northeast	NA	NA	China	Chinese Adults version of CCTDI	Luo and Yang (2001)	70	7	6	10	NA
Song, 2020b	2020	50	82	17	NA	NA	1	NA	Undergraduate	NA	NA	Literature	China	Chinese Adults version of CCTDI	peng(2004)	70	7	6	10	NA
Su, Huang, Zhu, Ye, 2014	2014	111	81.982	18	0.9	NA	2	NA	Undergraduate	NA	ordinary	Science	China	Chinese Adults version of CCTDI	peng(2004)	70	7	6	10	NA
Su, 2018	2018	485	56.29	19	0.852	NA	1	NA	Senior high school	East	NA	NA	China	Chinese Adults version of CCTDI	peng(2004)	70	7	6	10	NA
Sun, 2020	2020	233	NA	19	0.867	NA	1	NA	Undergraduate	East	ordinary	Literature	China	Chinese Adults version of CCTDI	NA	42	7	6	NA	NA
Sun, 2019	2019	289	37.3702	18	0.9	NA	1	NA	Postgraduate	Western	NA	NA	China	Chinese Adults version of CCTDI	NA	70	7	6	10	2017
Sun, Cheng, Wang, Chen, 2018	2018	110	97.46	18	0.72~0.90	NA	1	NA	NA	NA	NA	Science	China	English version of CCTDI	NA	75	7	6	10	NA
Tan, 2011	2011	181	48.07	15	NA	NA	1	NA	Senior high school	Central	NA	NA	China	Chinese Adults version of CCTDI	NA	70	7	6	10	NA
Tang, Zhao, 2020	2020	206	59.22	19	0.9	EFA data	1	NA	Senior high school	East	NA	NA	China	Chinese Adults version of CCTDI	NA	70	7	6	10	NA
Tang, 2015	2015	114	65	17	NA	NA	1	NA	Undergraduate	East	ordinary	Medicine	China	Chinese Adults version of CCTDI	peng(2004)	70	7	6	10	NA
Tang, Zhang, Chen, Fang, Lin, 2019	2019	52	NA	17	NA	NA	1	NA	NA	NA	NA	NA	China	Chinese Adults version of CCTDI	peng(2004)	70	7	6	10	NA
Tang, Song, 2021	2021	260	48.85	21	0.84	CFA data	3	Town, Rural	Elementary school	NA	NA	NA	China	Chinese Children version of CCTDI	NA	27	7	5	NA	NA
Tian, Zhou, 2017	2017	210	43.81	19	0.755	NA	1	NA	Senior high school	Central	NA	NA	China	Chinese Adults version of CCTDI	NA	49	7	6	NA	NA
Tian, Liu, 2021	2021	34	44.1176	19	0.9	0.89	1	NA	Senior high school	Western	NA	NA	China	Chinese Adults version of CCTDI	peng(2004)	70	7	6	10	2020
Tian, Wang, Qiu, 2020	2020	197	NA	18	0.9	NA	1	NA	Undergraduate	NA	NA	NA	China	Chinese Adults version of CCTDI	NA	70	7	6	10	NA
Tong, Wang, 2021	2021	83	NA	18	0.86	NA	2	NA	Senior high school	Western	NA	NA	China	Chinese Adults version of CCTDI	Luo and Yang (2001)	70	7	6	10	NA
Wan, Yi, Chen, Beili, 2016	2016	380	95.26	21	0.81	CVI = 0.9～1	1	NA	Undergraduate	Western	ordinary	Science	China	Chinese Adults version of CCTDI	NA	70	7	6	10	NA
Wang, 2015a	2015	724	56.9	15	NA	NA	1	NA	Undergraduate	NA	NA	NA	China	Chinese Adults version of CCTDI	NA	70	7	6	10	NA
Wang, Gao, Zhang, Shi, 2011	2011	30	NA	17	NA	NA	1	NA	NA	NA	ordinary	NA	China	Chinese Adults version of CCTDI	peng(2004)	70	7	6	10	NA
Wang, Wang, 2018	2018	155	58.7097	17	NA	NA	2	NA	Undergraduate	Northeast	NA	Literature	China	Chinese Adults version of CCTDI	NA	70	7	6	10	2015
Wang, 2014	2014	313	39.3	16	0.9	NA	4	NA	Undergraduate	Central	Key	Engineering，Science，Literature，Medicine	China	Chinese Adults version of CCTDI	peng(2004)	70	7	6	10	NA
Wang, Jiang, 2020	2020	135	NA	18	0.879	NA	4	NA	Undergraduate	NA	Key	NA	China	Chinese Adults version of CCTDI	peng(2004)	70	7	6	10	2019
Wang, Guo, Guo, 2019	2019	14	78.57	17	NA	NA	2	NA	NA	NA	NA	NA	China	Chinese Adults version of CCTDI	NA	NA	7	6	10	2018
Wang, 2019	2019	174	51.15	17	NA	NA	1	NA	Senior high school	Western	NA	NA	China	Chinese Adults version of CCTDI	NA	14	7	5	NA	NA
Wang, Lei, Luo, Gao, Wan, 2020	2020	60	NA	17	NA	NA	1	NA	Undergraduate	Western	ordinary	Science	China	Chinese Adults version of CCTDI	peng(2004)	NA	NA	6	10	NA
Wang, Liu, 2021	2021	384	36.72	18	0.9	NA	1	NA	Senior high school	Western、East	NA	NA	China	Chinese Adults version of CCTDI	peng(2004)	70	7	6	10	NA
Wang, 2017a	2017	260	52.31	18	NA	0.89	1	NA	Senior high school	Western	NA	NA	China	Chinese Adults version of CCTDI	NA	70	7	6	10	NA
Wang, Zhao, 2021	2021	258	NA	21	0.861	EFA data	1	NA	Junior middle school	Western	NA	NA	China	Chinese Adults version of CCTDI	peng(2004)	70	7	6	10	NA
Wang, Wang, Li, 2022	2022	192	47.92	21	0.864	EFA data	1	NA	Senior high school	Central	NA	NA	China	Chinese Adults version of CCTDI	peng(2004)	70	7	6	10	NA
Wang, Yang, 2021	2021	80	NA	17	NA	NA	2	NA	Senior high school	East	NA	NA	China	Chinese Adults version of CCTDI	NA	70	7	5	10	NA
Wang, 2018	2018	943	59	19	0.87	NA	1	NA	Senior high school	Central	NA	NA	China	Chinese Adults version of CCTDI	peng(2004)	70	7	6	10	NA
Wang, 2014b	2014	72	59.72	19	0.798	NA	1	NA	Senior high school	NA	NA	NA	China	Chinese Adults version of CCTDI	peng(2004)	70	7	6	10	2012
Wang, 2020	2020	307	43.65	18	0.9	NA	1	NA	Senior high school	Central	NA	NA	China	Chinese Adults version of CCTDI	peng(2004)	70	7	6	10	NA
Wang, Wang, Fan, Meng, 2017	2017	487	90.35	18	NA	0.9	2	NA	NA	NA	ordinary	Science	China	Chinese Adults version of CCTDI	peng(2004)	70	7	6	10	2012
Wang, Pan, Zhong, 2018	2018	628	NA	17	NA	NA	3	NA	Undergraduate	NA	ordinary	Medicine，Science	China	Chinese Adults version of CCTDI	NA	NA	7	6	10	NA
Wang, 2017b	2017	102	49.02	21	0.754	correlation matrix	1	NA	Senior high school	Central	NA	NA	China	Chinese Adults version of CCTDI	NA	70	7	6	10	NA
Wang, Yuan, 2014	2014	119	NA	21	0.891	EFA data	2	NA	Undergraduate	NA	NA	Literature	China	Chinese Adults version of CCTDI	peng(2004)	70	7	6	10	NA
Wang, 2010	2010	107	NA	18	0.86	NA	2	NA	Undergraduate	Western	NA	Education,Science	China	Chinese Adults version of CCTDI	NA	70	7	6	10	2009
Wang, Zhu, Li, Zhang, 2022	2022	370	100	17	NA	NA	1	NA	Undergraduate	East	ordinary	NA	China	Chinese Adults version of CCTDI	peng(2004)	70	7	6	10	2020
Wang, 2015b	2015	101	NA	17	NA	NA	1	NA	NA	NA	Key	Education	China	Chinese Adults version of CCTDI	NA	70	7	5	10	NA
Wang, 2016a	2016	209	NA	18	0.86	NA	2	NA	Undergraduate	NA	NA	Literature	China	Chinese Adults version of CCTDI	NA	70	7	5	10	NA
Wang, 2016b	2016	713	NA	17	NA	NA	1	NA	Undergraduate	East	ordinary	Literature	China	Chinese Adults version of CCTDI	peng(2004)	70	7	6	10	NA
Wang, 2012a	2012	396	NA	17	NA	NA	1	NA	Undergraduate	NA	NA	NA	China	Chinese Adults version of CCTDI	peng(2004)	70	7	6	10	NA
Wang, 2012b	2012	160	50	19	0.87	NA	4	NA	Undergraduate	NA	NA	Education, Art	China	Chinese Adults version of CCTDI	NA	70	7	6	10	NA
Wei, Tang, 2018	2018	86	NA	19	0.9	0.89	1	NA	Junior middle school	NA	NA	NA	China	Chinese Adults version of CCTDI	peng(2004)	70	7	6	10	2017
Wen, 2018	2018	391	49.6164	19	0.89	NA	1	NA	Junior middle school	East	NA	NA	China	Chinese Adults version of CCTDI	peng(2004)	70	7	6	10	NA
Weng, Yang, 2022	2022	150	NA	21	0.845	EFA data	1	NA	Senior high school	East	NA	NA	China	Chinese Adults version of CCTDI	Wen (2012)	50	8	6	NA	NA
Wu, 2019a	2019	205	NA	17	NA	NA	2	NA	NA	NA	NA	Science	China	Chinese Adults version of CCTDI	peng(2004)	70	7	6	10	NA
Wu, Yuan, Yao, Liang, Qiu, Zhao, Li, 2018	2018	327	51.07	17	NA	NA	4	NA	Undergraduate	Northeast	ordinary	Medicine	China	Chinese Adults version of CCTDI	NA	70	7	6	10	NA
Wu, Zhang, 2020	2020	53	NA	19	0.887	NA	1	NA	Undergraduate	NA	NA	Education	China	Chinese Adults version of CCTDI	NA	70	7	6	10	2019
Wu, Zhao, 2022	2022	47	51.0638	19	0.902	NA	1	NA	Senior high school	Western	NA	NA	China	Chinese Adults version of CCTDI	peng(2004)	70	7	6	10	NA
Wu, 2019b	2019	350	51.14	19	0.9	0.89	3	Town, Rural	Senior high school	NA	NA	NA	China	Chinese Adults version of CCTDI	peng(2004)	70	7	6	10	NA
Wu, He, Zhang, Dang, 2016	2016	40	NA	17	NA	NA	2	NA	NA	NA	Key	Medicine	China	Chinese Adults version of CCTDI	NA	NA	NA	6	10	2014
Wu, Xie, Hu, Ji, Luo, 2022	2022	57	NA	17	NA	NA	1	NA	Undergraduate	Central	Key	Science	China	Chinese Adults version of CCTDI	peng(2004)	70	7	6	10	NA
Wu, 2016	2016	45	42.22	17	NA	NA	1	NA	NA	NA	NA	Medicine	China	Chinese Adults version of CCTDI	NA	70	7	6	10	NA
Xia, Zhang, Cai, Guo, Wan, 2018	2018	358	95.98	19	0.9	0.89	1	NA	Undergraduate	NA	NA	Science	China	Chinese Adults version of CCTDI	peng(2004)	NA	NA	6	10	NA
Xiang, Luan, Huang, Sun, Zhang, Ding, Wang, Ba, Zhang, 2015	2015	95	NA	17	NA	NA	1	NA	Undergraduate	Western	ordinary	Medicine	China	Chinese Adults version of CCTDI	NA	70	7	6	10	NA
Xiang, 2019	2019	161	NA	17	NA	NA	2	NA	NA	NA	ordinary	Science	China	Chinese Adults version of CCTDI	NA	NA	NA	6	10	NA
Xiao, Xu, 2021	2021	50	96	20	0.86	EFA data	6	Town, Rural	Postgraduate	NA	Key	Science，Literature	China	Chinese Adults version of CCTDI	NA	28	7	6	NA	2020
Xie, Cao, Zhang, Zhu, Hu, 2014	2014	208	NA	17	NA	NA	1	NA	Undergraduate	East	NA	Medicine	China	Chinese Adults version of CCTDI	NA	70	7	6	10	NA
Xu, 2020	2020	246	49.23	17	0.892	NA	1	NA	Junior middle school	NA	NA	NA	China	Chinese Adults version of CCTDI	Luo and Yang (2001)	70	7	6	10	2019
Xu, Gui, Sun, 2021	2021	150	NA	17	NA	NA	1	NA	Senior high school	East	NA	NA	China	Chinese Adults version of CCTDI	peng(2004)	70	7	6	10	2020
Xu, Mo, 2022	2022	88	57.95	17	NA	NA	2	NA	Senior high school	Western	NA	NA	China	Chinese Adults version of CCTDI	NA	70	7	6	10	NA
Xu, 2012	2012	109	90.8257	18	0.9	NA	1	NA	Undergraduate	East	NA	Literature	China	Chinese Adults version of CCTDI	NA	70	7	5	10	NA
Xu, 2016	2016	201	70.4762	19	0.58 ~ 0.79	NA	1	NA	Undergraduate	NA	NA	NA	China	Chinese Adults version of CCTDI	NA	49	7	6	NA	NA
Xue, 2014	2014	83	NA	17	NA	NA	1	NA	Undergraduate	East	NA	Literature	China	Chinese Adults version of CCTDI	NA	70	7	5	10	NA
Yan, Lan, 2021	2021	91	NA	17	NA	NA	1	NA	Senior high school	East	NA	NA	China	Chinese Adults version of CCTDI	NA	70	7	6	10	NA
Yan, Feng, Yu, 2017	2017	4571	24.7	17	NA	NA	1	NA	Undergraduate	Western	NA	NA	China	Chinese Adults version of CCTDI	peng(2004)	70	7	6	10	NA
Yang, Zhou, Zhang, Liu, Men, Liu, Xue, Yu, Wu, 2015	2015	135	68.9	19	0.91	NA	2	NA	Postgraduate	NA	Key	Medicine	China	Chinese Adults version of CCTDI	peng(2004)	70	7	6	10	NA
Yang, 2017	2017	110	NA	15	NA	NA	1	NA	Undergraduate	Northeast	NA	Literature	China	Chinese Adults version of CCTDI	peng(2004)	70	7	6	10	NA
Yang, 2015	2015	744	34.68	18	NA	0.8	9	Town, Rural	Undergraduate	East	NA	Engineering, Management, Science	China	Chinese Adults version of CCTDI	peng(2004)	70	7	6	10	NA
Yang, Lin, 2017	2017	30	NA	19	0.793	NA	1	NA	NA	NA	Key	Medicine	China	Chinese Adults version of CCTDI	NA	70	7	6	10	NA
Yang, Wang, Dai, Weng, 2018	2018	245	93.88	18	NA	AVI=0.19~0.77	1	NA	Undergraduate	Western	ordinary	Science	China	Chinese Adults version of CCTDI	peng(2004)	70	7	6	10	2016
Yang, Yu, Chen, Li, 2016	2016	30	83.33	17	NA	NA	1	NA	NA	Northeast	NA	Science	China	Chinese Adults version of CCTDI	peng(2004)	NA	NA	6	10	NA
Yang, Zhang, 2018	2018	60	NA	17	NA	NA	1	NA	Junior middle school	Central	NA	NA	China	Chinese Adults version of CCTDI	NA	70	7	6	10	NA
Yang, 2014	2014	30	51.61	15	NA	NA	1	NA	Senior high school	Central	NA	NA	China	Chinese Adults version of CCTDI	NA	70	7	6	10	2013
Yang, 2018	2018	436	58.49	15	NA	NA	1	NA	Senior high school	Western	NA	NA	China	Chinese Adults version of CCTDI	NA	70	7	6	10	NA
Yang, Zhang, 2022	2022	196	NA	17	NA	NA	1	NA	NA	NA	ordinary	Education	China	Chinese Adults version of CCTDI	peng(2004)	70	7	6	10	NA
Yang, Shi, Chen, Zhao, 2015	2015	361	47.6	18	0.9	NA	1	NA	Undergraduate	NA	NA	Medicine	China	Chinese Adults version of CCTDI	NA	70	7	6	10	2014
Yang, Gu, Liu, 2020	2020	638	NA	18	0.9	NA	1	NA	Undergraduate	Western	NA	NA	China	Chinese Adults version of CCTDI	peng(2004)	70	7	6	10	NA
Yao, 2017a	2017	296	53.7162	20	0.88	0.89	1	NA	Undergraduate	NA	NA	NA	China	Chinese Adults version of CCTDI	peng(2004)	70	7	6	10	NA
Yao, 2018	2018	2060	53.13	19	0.921	EFA data	1	NA	Senior high school	NA	NA	NA	China	Chinese Adults version of CCTDI	NA	70	7	6	10	NA
Yao, 2017b	2017	118	NA	19	0.82	NA	1	NA	Senior high school	Western	NA	NA	China	Chinese Adults version of CCTDI	NA	35	7	6	NA	NA
Ye, Ouyang, Zhang, Zhang, Li, 2015	2015	48	58.33	17	NA	NA	1	NA	Undergraduate	East	ordinary	Science	China	Chinese Adults version of CCTDI	peng(2004)	70	7	6	10	NA
Yin, Cao, Wang, Sun, Zhao, 2011	2011	41	NA	17	NA	NA	1	NA	Undergraduate	NA	ordinary	Education,Science	China	Chinese Adults version of CCTDI	peng(2004)	70	7	6	10	NA
Yin, 2007	2007	116	43.97	21	0.73	0.36	3	NA	Senior high school	East	NA	NA	China	Chinese Adults version of CCTDI	NA	70	7	6	10	NA
Yin, Zhou, 2022	2022	519	53.89	19	0.889	NA	1	NA	Senior high school	East	NA	NA	China	Chinese Adults version of CCTDI	peng(2004)	70	7	6	10	NA
Yu, Chen, Shen, Zhang, 2021	2021	300	62.7	17	NA	NA	7	Town, Rural	Undergraduate	East	ordinary	Science, Literature	China	Chinese Adults version of CCTDI	NA	70	7	6	10	2019
Yu, Yu, 2016	2016	62	44.44	17	NA	NA	2	NA	Senior high school	East	NA	NA	China	Chinese Adults version of CCTDI	peng(2004)	70	7	6	10	NA
Yu, 2016	2016	296	NA	21	0.606	EFA data	1	NA	Senior high school	East	NA	NA	China	Chinese Adults version of CCTDI	NA	6	6	5	NA	2015
Yu, 2019	2019	2060	70.78	21	0.946	correlation matrix	9	Town, Rural	Undergraduate	NA	Key，ordinary	Engineering	China	Chinese Adults version of CCTDI	NA	54	9	5	NA	NA
Yu, Cai, Shi, 2021	2021	621	50.24	20	0.775	0.89	1	NA	Senior high school	Western	NA	NA	China	Chinese Adults version of CCTDI	peng(2004)	70	7	6	10	NA
Yu, 2015	2015	1458	79.9	17	NA	NA	2	NA	Undergraduate	East	ordinary	Literature	China	Chinese Adults version of CCTDI	NA	70	7	6	10	NA
Yue, Liu, 2019	2019	116	90.52	18	0.9	NA	1	NA	Undergraduate	NA	NA	NA	China	Chinese Adults version of CCTDI	NA	70	7	6	10	NA
Zhan, 2018	2018	111	100	19	0.9	0.89	2	NA	Undergraduate	NA	ordinary	Science	China	Chinese Adults version of CCTDI	peng(2004)	70	7	6	10	NA
Zhang, Xie, 2022	2022	6	NA	21	0.812	0.724	1	NA	Junior middle school	East	NA	NA	China	Chinese Children version of CCTDI	NA	28	7	5	NA	NA
Zhang, 2019	2019	140	NA	19	0.814	NA	1	NA	Senior high school	Central	NA	NA	China	Chinese Adults version of CCTDI	NA	30	7	6	NA	NA
Zhang, 2013	2013	63	NA	19	0.9	0.89	2	NA	Undergraduate	NA	ordinary	Science	China	Chinese Adults version of CCTDI	peng(2004)	70	7	6	10	NA
Zhang, Hu, Wang, He, Cheng, 2013	2013	200	NA	17	NA	NA	2	Town，Rural	Undergraduate	Central	ordinary	Science	China	Chinese Adults version of CCTDI	peng(2004)	70	7	6	10	NA
Zhang, Wu, Liao, Wang, 2020	2020	686	77.6	17	NA	NA	1	NA	Senior high school	Western	NA	Science	China	Chinese Adults version of CCTDI	peng(2004)	70	7	6	10	NA
Zhang, 2020a	2020	300	50.33	19	0.738	NA	1	NA	Senior high school	Western	NA	NA	China	Chinese Adults version of CCTDI	NA	42	7	6	NA	2019
Zhang, Zhang, Pan, Shi, Du, Lu, Li, Sun, Chen, Guan, Feng, 2022	2022	184	63.04	15	NA	NA	1	NA	Undergraduate	Central	NA	Medicine	China	Chinese Adults version of CCTDI	peng(2004)	70	7	6	10	NA
Zhang, 2009	2009	396	NA	17	0.9	0.89	2	NA	Undergraduate	Northeast	Key	Literature, Engineering	China	Chinese Adults version of CCTDI	NA	70	7	6	10	NA
Zhang, 2020b	2020	279	58.33	15	NA	NA	1	NA	Senior high school	NA	NA	NA	China	Chinese Adults version of CCTDI	NA	70	7	6	10	NA
Zhang, Liu, Ye, 2016	2016	92	60.87	17	NA	NA	3	Town, Rural	Undergraduate	NA	ordinary	Science	China	Chinese Adults version of CCTDI	peng(2004)	70	7	6	10	NA
Zhang, Liu, 2012	2012	154	96.7532	17	NA	NA	2	NA	Undergraduate	NA	ordinary	Science	China	Chinese Adults version of CCTDI	NA	70	7	6	10	NA
Zhang, 2018a	2018	1305	49.27	19	0.78	NA	3	Town, Rural	Elementary school	East	NA	NA	China	Chinese Adults version of CCTDI	peng(2004)	70	7	6	10	NA
Zhang, 2018b	2018	92	46.39	15	NA	NA	1	NA	Senior high school	East	NA	NA	China	Chinese Adults version of CCTDI	NA	50	8	6	NA	NA
Zhang, 2015	2015	297	25.9	21	0.61~0.83	EFA data	1	NA	Undergraduate	Central	ordinary	NA	China	Chinese Adults version of CCTDI	Luo and Yang (2001)	70	7	5	10	2014
Zhang, Zhou, Wang, Zhao, 2014	2014	69	NA	17	NA	NA	1	NA	NA	NA	Key	Medicine	China	Chinese Adults version of CCTDI	NA	NA	NA	6	10	NA
Zhang, Cai, Feng, 2022	2022	94	NA	17	NA	NA	1	NA	Senior high school	NA	NA	NA	China	Chinese Adults version of CCTDI	peng(2004)	70	7	6	10	NA
Zhang, Li, Wu, Chen, 2009	2009	325	59.1	19	0.922	NA	3	NA	Undergraduate，Postgraduate	East	Key	Medicine	China	Chinese Adults version of CCTDI	NA	70	7	6	10	2008
Zhao, Yu, Guo, 2007	2007	231	99.13	19	0.86	NA	1	NA	Undergraduate	Northeast	ordinary	Science	China	Chinese Adults version of CCTDI	NA	70	7	6	10	2006
Zhao, Chen, Li, Zhou, Wan, Han, Lu, 2014	2014	80	NA	17	NA	NA	1	NA	NA	NA	Key	Medicine	China	Chinese Adults version of CCTDI	NA	70	7	6	10	NA
Zhao, 2018	2018	602	56.15	19	0.915	NA	1	NA	Senior high school	Northeast	NA	NA	China	Chinese Adults version of CCTDI	NA	70	7	5	10	NA
Zhao, 2023	2023	112	NA	21	0.93	EFA data	2	NA	Senior high school	Central			China	Chinese Adults version of CCTDI	NA	21	7	5	3	2022
Zhao, Chang, 2016	2016	60	NA	17	NA	NA	2	NA	Senior high school	NA	NA	NA	China	Chinese Adults version of CCTDI	peng(2004)	70	7	6	10	2015
Zhao, 2020	2020	121	NA	19	0.9	0.89	1	NA	Senior high school	Western	NA	NA	China	Chinese Adults version of CCTDI	peng(2004)	70	7	6	10	NA
Zhao, Zhao, 2022	2022	36	NA	21	0.894	EFA data	1	NA	Undergraduate	NA	NA	NA	China	Chinese Adults version of CCTDI	NA	33	NA	5	10	NA
Zhao, Zhong, Chen, Mou, Xu, He, Tang, Fang, 2018	2018	30	50	17	NA	NA	1	NA	NA	NA	ordinary	Medicine	China	Chinese Adults version of CCTDI	peng(2004)	NA	NA	6	10	NA
Zheng, 2019	2019	1570	61.8	17	NA	NA	4	Town, Rural	Undergraduate	Northeast	ordinary	Science	China	Chinese Adults version of CCTDI	NA	70	7	6	10	NA
Zheng, 2017	2017	106	NA	19	0.706	NA	1	NA	Junior middle school	East	NA	NA	China	Chinese Children version of CCTDI	NA	30	7	6	NA	NA
Zheng, Deng, 2018	2018	372	61.8	17	NA	NA	1	NA	Postgraduate	East	Key	Medicine	China	Chinese Adults version of CCTDI	NA	70	7	6	10	2016
Zheng, Li, Gong, Liu, Liu, 2021	2021	504	64.8809	19	0.903	NA	2	NA	Undergraduate	Central	ordinary	Medicine	China	Chinese Adults version of CCTDI	peng(2004)	70	7	6	10	2020
Zheng, Xiao, 2021	2021	163	NA	21	0.837	EFA data	1	NA	Senior high school	East	NA	NA	China	Chinese Adults version of CCTDI	Wen (2012)	50	8	6	NA	NA
Zheng, 2020	2020	200	NA	18	0.9	NA	1	NA	Senior high school	East	NA	NA	China	Chinese Adults version of CCTDI	peng(2004)	70	7	6	10	NA
Zheng, 2017b	2017	169	NA	18	0.749	NA	1	NA	Senior high school	Northeast	NA	NA	China	Chinese Adults version of CCTDI	NA	35	7	6	5	NA
Zhi, Guo, Wu, 2021	2021	200	48.5	21	0.717	EFA data	1	NA	Elementary school	Western	NA	NA	China	Chinese Children version of CCTDI	NA	45	7	4	NA	NA
Zhou, 2010	2010	184	54.35	17	NA	NA	2	NA	Undergraduate	Western	NA	Science	China	Chinese Adults version of CCTDI	NA	70	7	6	10	NA
Zhou, Tang, Wang, Zhao, Peng, 2013	2013	389	NA	17	NA	NA	1	NA	Undergraduate	East	NA	Science	China	Chinese Adults version of CCTDI	NA	70	7	6	10	2012
Zhou, Zhang, Wang, Yu, Du, 2022	2022	276	89.5	17	NA	NA	1	NA	NA	Western	NA	Science	China	Chinese Adults version of CCTDI	peng(2004)	70	7	6	10	2020
Zhou, Song, 2017	2017	972	63.27	15	NA	NA	1	NA	Undergraduate	NA	NA	NA	China	Chinese Adults version of CCTDI	NA	70	7	6	10	2016
Zhou, Qi, Deng, Guo, Zhou, Pang, 2016	2016	120	55.83	17	NA	NA	1	NA	Undergraduate	NA	ordinary	Medicine	China	Chinese Adults version of CCTDI	peng(2004)	70	7	6	10	NA
Zhu, 2018	2018	283	55.12	18	0.9	NA	1	NA	Senior high school	East	NA	NA	China	Chinese Adults version of CCTDI	peng(2004)	70	7	6	10	NA
Zhu, Chen, 2017	2017	80	NA	18	0.9	NA	1	NA	Undergraduate	NA	ordinary	Science,Engineering	China	Chinese Adults version of CCTDI	peng(2004)	70	7	6	10	NA
Zhu, Zheng, Xu, Yang, Li, Wu, 2020	2020	30	100	19	0.9	0.89	1	NA	Undergraduate	NA	ordinary	Science	China	Chinese Adults version of CCTDI	NA	70	7	6	10	NA
Zhu, Hu, 2021	2021	783	46.62	21	0.918	EFA data	1	NA	Senior high school	East	NA	NA	China	NA	NA	NA	NA	5	10	NA
Zhu, 2018b	2018	37	NA	19	0.89	0.9	1	NA	Senior high school	NA	NA	NA	China	Chinese Adults version of CCTDI	peng(2004)	70	7	6	10	NA
Zhuang, 2021	2021	79	48.1	17	NA	NA	2	NA	Senior high school	East	NA	NA	China	Chinese Adults version of CCTDI	Luo and Yang (2001)	35	7	6	NA	2020
Zhuo, 2019	2019	360	NA	21	0.83	correlation matrix	1	NA	Senior high school	East	NA	NA	China	Chinese Adults version of CCTDI	NA	35	7	6	NA	2018
Zou, 2020	2020	254	40.94	17	NA	NA	1	NA	Undergraduate	Central	NA	NA	China	Chinese Adults version of CCTDI	NA	70	7	6	10	NA
Zou, 2017	2017	74	44.68	18	0.9	NA	1	NA	Senior high school	Northeast	NA	NA	China	Chinese Adults version of CCTDI	peng(2004)	70	7	6	10	NA
Zou, Liu, Lv, Luo, Xu, 2007	2007	200	NA	17	NA	NA	5	NA	Undergraduate，Senior high school	Central	ordinary	Science	China	Chinese Adults version of CCTDI	NA	70	7	6	10	2005
Zumiremu, 2020	2020	155	67.0968	21	0.778	NA	1	NA	Senior high school	East	NA	NA	China	Chinese Adults version of CCTDI	NA	50	7	6	NA	NA
Ma, Gao, Cheng, 2023	2023	177	0	16	NA	NA	4	NA	Undergraduate	Northeast	ordinary	Education	China	Chinese Adults version of CCTDI	NA	NA	7	NA	NA	NA
Chen, 2023	2023	78	NA	20	0.912	0.759	1	NA	Senior high school	NA			China	Chinese Adults version of CCTDI	peng(2004)	70	7	NA	10	2022
Fu, 2023a	2023	252	NA	16	0.869	NA	1	NA	Senior high school	Western			China	Chinese Adults version of CCTDI	NA	70	7	NA	10	2022
Li, 2024a	2024	131	NA	17	0.828	EFA data	2	NA	Senior high school	Western			China	Chinese Adults version of CCTDI	peng(2004)	22	7	NA	truth-seeking:4;open-mindedness:3;analyticity:4;systematicity:4;self-confidence:3;inquisitiveness:2;maturity:2	NA
Chen, 2024	2024	175	NA	18	NA	EFA data	1	NA	Senior high school	Western			China	Chinese Adults version of CCTDI	NA	8	NA	NA	maturity:2;others:1	NA
Zhuang, Guan, 2024	2024	90	51.11	15	NA	NA	2	NA	Undergraduate	East	ordinary	Medicine	China	Chinese Adults version of CCTDI	NA	70	7	6	10	2021
Wang, Chen, Jia, Gao, 2023	2023	1414	56.7	16	NA	NA	1	NA	Undergraduate	Western		Medicine	China	Chinese Adults version of CCTDI	peng(2004)	NA	7	6	NA	NA
Wang, 2023a	2023	84	NA	20	0.91	correlation matrix	1	NA	Senior high school	Northeast			China	Chinese Adults version of CCTDI	peng(2004)	70	7	6	10	NA
Feng, Xu, Yang, Yang, Yang, Li, Zhang, 2023	2023	330	53.94	15	NA	NA	2	NA	Postgraduate	Western	ordinary	Medicine	China	Chinese Adults version of CCTDI	NA	70	7	6	10	NA
He, Lin, Shi, 2023	2023	60	NA	17	0.9	CVI=0.89	2	NA	Junior middle school	East			China	Chinese Adults version of CCTDI	peng(2004)	70	7	6	10	NA
Han, Feng, Zhou, Luo, 2024	2024	512	NA	16	NA	NA	3	NA	Postgraduate	NA			China	Chinese Adults version of CCTDI	NA	70	7	6	10	NA
Wang, 2023b	2023	90	53.3	15	0.86	NA	1	NA	Junior middle school	East			China	Chinese Adults version of CCTDI	NA	70	7	6	10	2021-2022年的第二学期
Zhang, 2023a	2023	80	NA	15	NA	NA	2	NA	Junior middle school	East			China	Chinese Adults version of CCTDI	NA	70	7	6	10	NA
Li, 2023a	2023	248	NA	17	0.957	NA	1	NA	Junior middle school	Western			China	Chinese Adults version of CCTDI	NA	70	7	6	10	NA
Qi, 2023	2023	248	50.4032	14	NA	NA	1	NA	Junior middle school	Central			China	Chinese Adults version of CCTDI	Luo and Yang(2001)	70	7	6	10	2022
Luo, 2023	2023	42	50	16	0.857	CVI=0.89	1	NA	Junior middle school	East			China	Chinese Children version of CCTDI	NA	70	7	6	10	2022
Xu, 2023	2023	98	NA	19	0.9	0.89	2	NA	Postgraduate	Western	ordinary	Engineering,Science, Education	China	Chinese Adults version of CCTDI	peng(2004)	70	7	6	10	NA
Zhou, 2023a	2023	1456	NA	19	0.86	0.991	6	NA	Undergraduate	NA			China	Chinese Adults version of CCTDI	peng(2004)	70	7	6	10	NA
Dang, Luo, Li, 2024	2024	130	61.54	17	0.9	NA	4	NA	Postgraduate	Western	重庆医科大学	Medicine	China	Chinese Adults version of CCTDI	peng(2004)	70	7	6	10	2022年9月至2023年8月
Ding, 2024	2024	82	NA	15	NA	NA	1	NA	Undergraduate	NA			China	Chinese Adults version of CCTDI	peng(2005)	70	7	6	10	2023
Xiang, 2023	2023	363	66.7	21	0.892	CFI=0.909	3	Town，Rural	Undergraduate	East，Northeast，Western			China	Chinese Adults version of CCTDI	peng(2005)	70	7	6	10	NA
Zhou, 2023b	2023	141	63.12	15	NA	NA	1	NA	Undergraduate	NA		Medicine	China	Chinese Adults version of CCTDI	peng(2005)	70	7	6	10	NA
Zhang, 2023b	2023	324	51.85	19	0.911	KMO=0.841	1	NA	Senior high school	Central			China	Chinese Adults version of CCTDI	peng(2005)	70	7	6	10	2022
Xiong, 2023	2023	99	NA	16	NA	NA	2	NA	Senior high school	NA			China	Chinese Adults version of CCTDI	peng(2005)	70	7	6	10	NA
Zhang, 2024	2024	173	NA	16	0.9	CVI=0.89	1	NA	Senior high school	Western			China	Chinese Adults version of CCTDI	peng(2005)	70	7	6	10	2022
Zhou, 2023c	2023	87	NA	20	0.947	KMO=0.866	2	NA	Senior high school	East			China	Chinese Adults version of CCTDI	peng(2005)	70	7	6	10	NA
Li, 2023b	2023	303	NA	17	0.805	KMO=0.773	1	NA	Senior high school	Western			China	Chinese Adults version of CCTDI	NA	70	7	6	10	NA
Tian, 2023	2023	134	58.2	18	0.745	KMO=0.162	1	NA	Senior high school	East			China	Chinese Adults version of CCTDI	peng(2005)	70	7	6	10	NA
Yang, 2023a	2023	896	50.4464	18	0.94	KMO=0.76	1	NA	Senior high school	East			China	Chinese Adults version of CCTDI	peng(2005)	70	7	6	10	NA
Shi, 2023	2023	291	51.67	17	0.859	NA	1	NA	Senior high school	Western			China	Chinese Adults version of CCTDI	Luo and Yang(2001)	70	7	6	10	2023
Lu, 2024	2024	161	44.1	17	0.937	efa data	1	NA	Senior high school	Western			China	Chinese Adults version of CCTDI	peng(2004)	70	7	6	10	2023
Li, 2023c	2023	187	NA	18	0.943	correlation matrix	1	NA	Senior high school	Northeast			China	Chinese Adults version of CCTDI	peng(2004)	70	7	6	10	NA
Gao, 2024	2024	94	52.1277	16	NA	NA	1	NA	Senior high school	East			China	Chinese Adults version of CCTDI	peng(2004)	70	7	6	10	NA
Yang, 2023b	2023	536	NA	18	0.735	KMO =0.648	1	NA	Senior high school	Western			China	Chinese Adults version of CCTDI	peng(2004)	70	7	6	10	2022
Zhang, 2024b	2024	168	51.7857	14	NA	NA	1	NA	Senior high school	Western			China	Chinese Adults version of CCTDI	peng(2004)	70	7	6	10	NA
Liang, 2024	2024	190	60.53	19	0.81	KMO=0.595	1	NA	Senior high school	East			China	Chinese Adults version of CCTDI	peng(2004)	70	7	6	10	NA
Zhang, 2023c	2023	470	32.8	21	0.97	CVI=0.89	3	NA	Postgraduate	NA		Science，Engineering	China	Chinese Adults version of CCTDI	peng(2004)	70	7	6	10	NA
Fan, Shao, Chi, Guo, Zhang, Li, Cui, 2023	2023	519	62.4	17	0.9	0.89	3	NA	Undergraduate	NA		Medicine	China	Chinese Adults version of CCTDI	peng(2004)	70	7	6	10	2022
Liu, Zhang, Wang, 2023	2023	462	77.49	18	0.906	NA	8	NA	Undergraduate	NA		Art，Engineering	China	Chinese Adults version of CCTDI	peng(2004)	70	7	6	10	2022
Xin, 2023	2023	72	NA	17	NA	NA	2	NA	Junior middle school	East			China	Chinese Adults version of CCTDI	NA	70	7	6	10	2022
Zhang, 2023d	2023	23	NA	19	0.875	NA	1	NA	Undergraduate	NA			China	Chinese Adults version of CCTDI	peng(2004)	70	7	6	10	2022
Zou, Li, Chen, 2023	2023	44	54.55	13	NA	NA	1	NA	Undergraduate	East	Key	Medicine	China	Chinese Adults version of CCTDI	peng(2004)	70	7	6	10	2022
Pan, 2024	2024	76	NA	17	0.9	0.89	2	NA	Undergraduate	NA		Education	China	Chinese Adults version of CCTDI	peng(2004)	70	7	6	10	NA
Wang, Xu, Li, Fu, Luo, 2024	2024	270	68.9	18	0.9	0.89	1	NA	Undergraduate	Central		Medicine，Science	China	Chinese Adults version of CCTDI	peng(2004)	70	7	6	10	2022
Lao, 2023	2023	472	NA	18	0.927	KMO 值为 0.849	1	NA	Junior middle school	East			China	Chinese Children version of CCTDI	NA	70	7	6	10	NA
Zheng, Lin, Zhang, Peng, Chen, 2024	2024	81	69.14	19	0.9	NA	1	NA	Postgraduate	East	ordinary	Medicine	China	Chinese Adults version of CCTDI	peng(2004)	70	7	6	10	2022
Zhu, 2024	2024	104	NA	15	NA	NA	2	NA	Junior middle school	Central			China	Chinese Adults version of CCTDI	peng(2004)	70	7	6	10	NA
Deng, 2023a	2023	240	NA	16	0.9	CVI=0.89	1	NA	Senior high school	Western			China	Chinese Adults version of CCTDI	peng(2004)	70	7	6	10	2021
Wang, Cui, Shen, Ji, Xu, 2023	2023	1972	64.7566	18	0.9	CVI=0.89	6	Town，Rural	Undergraduate	NA		Medicine,Science，Engineering，Education，Management	China	Chinese Adults version of CCTDI	peng(2004)	70	7	6	10	NA
Liu, 2023a	2023	108	NA	16	NA	NA	2	NA	Senior high school	Central			China	Chinese Adults version of CCTDI	Luo and Yang(2001)	70	7	6	10	2023
Luo, 2023b	2023	122	46.7213	18	0.9	CVI=0.89	1	NA	Senior high school	Western			China	Chinese Adults version of CCTDI	peng(2004)	70	7	6	10	NA
Li, 2024b	2024	660	48.9394	17	0.944	KMO=0.92	1	NA	Senior high school	Western			China	Chinese Adults version of CCTDI	peng(2004)	70	7	6	10	NA
Huang, 2023a	2023	279	NA	18	0.944	KMO=0.92	1	NA	Senior high school	Central		Literature	China	Chinese Adults version of CCTDI	peng(2004)	70	7	6	10	2022
Yang, 2021	2021	140	87.1429	15	0.86	NA	1	NA	Undergraduate	Western	ordinary	Literature	China	Chinese Adults version of CCTDI	NA	70	7	6	10	NA
Ma, 2023	2023	131	NA	14	NA	NA	1	NA	Senior high school	NA			China	Chinese Adults version of CCTDI	NA	70	7	6	10	2022
Zhou, 2023d	2023	89	NA	17	NA	NA	2	NA	Senior high school	Central			China	Chinese Adults version of CCTDI	NA	70	7	6	10	2022
Qian, 2024	2024	94	NA	20	0.709	KOM=0.716	2	NA	Junior middle school	East			China	Chinese Children version of CCTDI	NA	42	7	6	6	NA
Zhang, 2023e	2023	73	40.5405	19	0.84	0.79	2	NA	Senior high school	East			China	Chinese Adults version of CCTDI	NA	42	7	6	6	2022
Liu, 2024a	2024	163	46.6258	18	0.783	KOM=0.785	1	NA	Junior middle school	East			China	Chinese Children version of CCTDI	NA	35	7	6	5	NA
Tian, 2022	2022	114	47.3684	19	0.837	KMO=0.796	2	NA	Senior high school	NA			China	Chinese Adults version of CCTDI		35	7	6	5	NA
Deng, 2023b	2023	104	NA	18	0.712	NA	2	NA	Senior high school	East			China	Chinese Adults version of CCTDI		35	7	6	5	NA
Xiao, 2023a	2023	98	NA	20	0.856	KMO=0.744	2	NA	Senior high school	Western			China	Chinese Adults version of CCTDI	NA	35	7	6	5	NA
Xu, 2023b	2023	98	48	21	0.838	KMO=0.732	2	NA	Senior high school	Western			China	Chinese Adults version of CCTDI	NA	35	7	6	5	NA
Xiao, 2023b	2023	183	47.54	19	0.948	KMO =0.878	1	NA	Senior high school	East			China	Chinese Adults version of CCTDI	peng(2004)	35	7	6	5	NA
Lai, 2024	2024	210	NA	20	0.801	KMO =0.812	1	NA	Senior high school	East			China	Chinese Adults version of CCTDI	peng(2004)	35	7	6	5	NA
Zhang, 2023f	2023	56	NA	15	NA	NA	2	NA	Senior high school	East			China	Chinese Adults version of CCTDI	peng(2004)	35	7	6	5	2022
Cheng, 2023	2023	104	NA	19	0.769	KMO=0.681	2	NA	Senior high school	East			China	Chinese Adults version of CCTDI	peng(2004)	35	7	6	5	NA
Li, 2024c	2024	104	49.02	17	0.9	CVI=0.89	2	NA	Junior middle school	Western			China	Chinese Children version of CCTDI	NA	35	7	6	5	2022
Deng, 2024	2024	100	NA	17	NA	NA	2	NA	Senior high school	Central			China	Chinese Adults version of CCTDI	peng(2004)	35	7	6	5	NA
Zheng, 2023	2023	224	NA	18	0.891	0.785	1	NA	Junior middle school	East			China	Chinese Children version of CCTDI	peng(2004)	35	7	6	5	NA
Su, 2024	2024	100	52	15	NA	NA	2	NA	Senior high school	Western			China	Chinese Adults version of CCTDI	NA	35	7	6	5	2023.09-2024.01
Liu, 2023b	2023	255	NA	18	0.881	0.876	1	NA	Senior high school	Northeast			China	Chinese Adults version of CCTDI	NA	35	7	6	5	2022
Liu, 2023c	2023	86	NA	16	NA	NA	2	NA	Senior high school	Central			China	Chinese Adults version of CCTDI	NA	35	7	6	5	2022
Li, 2023d	2023	52	NA	17	0.868	KMO=0.756	2	NA	Senior high school	Western			China	Chinese Adults version of CCTDI	peng(2004)	35	7	6	5	NA
Xiang, 2024	2024	70	NA	19	0.892	0.654	2	NA	Senior high school	Central			China	Chinese Adults version of CCTDI	Luo and Yang(2001)	30	truth-seeking；systematicity；self-confidence这三个维度	6	10	NA
Huang, 2023b	2023	105	NA	21	0.883	KMO =0.813	2	NA	Senior high school	East			China	Chinese Adults version of CCTDI	NA	28	7	6	4	NA
Fu, 2023b	2023	101	47.0588	20	0.797	KMO=0.748	2	NA	Senior high school	Western			China	Chinese Adults version of CCTDI	Wen (2012)	30	7	6	truth-seeking:4;open-mindedness:4;analyticity:4;systematicity:4;self-confidence:5;inquisitiveness:5;maturity:4	NA
Xie, 2023	2023	65	40	18	0.903	NA	2	NA	Senior high school	East			China	Chinese Adults version of CCTDI	peng(2004)	31	7	6	truth-seeking:3;open-mindedness:3;analyticity:5;systematicity:4;self-confidence:7;inquisitiveness:5;maturity:4	NA
Liu, 2023d	2023	557	58.2	19	0.899	KMO=0.890	1	NA	Senior high school	East			China	Chinese Adults version of CCTDI	NA	35	7	6	5	NA
Jin, 2023	2023	74	NA	20	0.875	KMO=0.741	2	NA	Junior middle school	East			China	Chinese Children version of CCTDI	peng(2004)	38	7	6	truth-seeking:4;open-mindedness:4;analyticity:4;systematicity:4;self-confidence:5;inquisitiveness:5;maturity:4	NA
Song, 2024	2024	613	54.1599	18	0.879	0.92	1	NA	Senior high school	East			China	Chinese Adults version of CCTDI	Wen (2012)	54	8	6	truth-seeking:7;open-mindedness:6;analyticity:5;systematicity:5;self-confidence:7;inquisitiveness:6;maturity:8	2023年 10月 至 2024年 1月
Deng, 2023c	2023	290	NA	19	0.823	KMO=0.814	1	NA	Senior high school	Western			China	Chinese Adults version of CCTDI	Wen (2012)	54	8	6	truth-seeking:8;open-mindedness:7;analyticity:6;systematicity:6;self-confidence:7;inquisitiveness:6;maturity:8	2022
Peng, 2023	2023	83	56.6265	15	0.87	NA	1	NA	Senior high school	Central			China	Chinese Adults version of CCTDI	Wen (2012)	54	8	6	truth-seeking:7;open-mindedness:6;analyticity:5;systematicity:5;self-confidence:7;inquisitiveness:6;maturity:8	2022
Cui, 2023	2023	226	46.9027	19	0.921	CVI=0.89	1	NA	Senior high school	East			China	Chinese Adults version of CCTDI	peng(2004)	70	7	6	truth-seeking:5;open-mindedness:5;analyticity:4;systematicity:6	NA
Zhang, 2023g	2023	90	NA	21	0.744	0.798	2	NA	Junior middle school	Central			China	Chinese Adults version of CCTDI	peng(2004)	70	7	6	10	NA
Zhong, 2024	2024	54	NA	17	0.75	EFA data	1	NA	Undergraduate	Western		Engineering,Science, Education	China	Chinese Adults version of CCTDI	NA	70	7	6	10	NA
Feng, 2023	2023	35	0.457	19	0.93	CVI>0.6	1	NA	Senior high school	Central			China	Chinese Adults version of CCTDI	peng(2004)	70	7	5	10	NA
Wei, 2024	2024	80	0.525	17	0.929	NA	2	NA	Junior middle school	NA			China	Chinese Children version of CCTDI	NA	56	7	5	8	NA
Li, 2024d	2024	99	NA	19	0.944	KMO =0.913	2	NA	Senior high school	Western			China	Chinese Adults version of CCTDI		35	7	5	5	NA
Lu, 2024b	2024	92	52.08	19	0.811	KMO=0.788	2	NA	Junior middle school	Western			China	Chinese Children version of CCTDI	NA	35	7	5	5	NA
Wang, 2023c	2023	227	NA	18	0.887	0.848	1	NA	Senior high school	East			China	Chinese Adults version of CCTDI	NA	35	7	5	5	2022
Dong, 2023	2023	401	NA	19	0.928	KMO=0.922	1	NA	Elementary school	NA			China	Chinese Children version of CCTDI	NA	28	7	5	4	NA
Yu, 2021	2021	503	63.41	21	0.917	CFI=0.915	3	NA	Senior high school	Western			China	Chinese Adults version of CCTDI		27	7	5	truth-seeking:3;open-mindedness:3;analyticity:4;systematicity:4;self-confidence:5;inquisitiveness:5;maturity:3	NA
Tang, Song, Cai, 2023	2023	260	48.8	21	0.84	CMIN/df=1.588，RMSEA=0.047，AGFI=0.856， CFI=0.900，IFI=0.901，数据表明量表具有良好的结构效度	3	Town，Rural	Elementary school	Western			China	Chinese Children version of CCTDI		27	7	5	truth-seeking:3;open-mindedness:3;analyticity:3;systematicity:4;self-confidence:3;inquisitiveness:5;maturity:6	NA
Pei, Gao,Fan,2024	2024	3329	NA	17	0.83	CFA data	3	Town	Elementary school	Western			China	Chinese Children version of CCTDI	NA	27	7	5	NA	NA
Wang, 2024a	2024	439	49.2	20	0.987	KMO=0.947	3	NA	Undergraduate	East		Science，Engineering，Medicine，Literature	China	Chinese Adults version of CCTDI	peng(2004)	21	7	5	3	NA
Chen, Wang, Li, 2023	2023	640	59.84	20	0.787	0.83	5	Town	Junior middle school/Senior high school	East			China	Chinese Children version of CCTDI	NA	18	4	5	truth-seeking:5;open-mindedness:6;analyticity:4;systematicity:4;self-confidence:3;inquisitiveness:6;maturity:5	2020
Lin, 2023	2023	54	NA	16	0.833	0.89	1	NA	Senior high school	East			China	Chinese Adults version of CCTDI	NA	30	7	5	truth-seeking:2;open-mindedness:6;analyticity:6;systematicity:4;self-confidence:4;inquisitiveness:2;maturity:6	2022
Liu, 2024b	2024	276	53.99	17	0.871	KOM=0.857	1	NA	Junior middle school	East			China	Chinese Children version of CCTDI	NA	30	7	5	truth-seeking:4;open-mindedness:4;analyticity:5;systematicity:4;self-confidence:4;inquisitiveness:6;maturity:3	NA
Wang, 2023d	2023	194	56.7	19	0.889	KMO=0.866	1	NA	Junior middle school	East			China	Chinese Children version of CCTDI		30	7	5	truth-seeking:4;open-mindedness:3;analyticity:4;systematicity:4;self-confidence:5;inquisitiveness:5;maturity:5	2022
Wang, 2024b	2024	77	49.35	14	0.83	NA	1	NA	Junior middle school	NA			China	Chinese Children version of CCTDI	peng(2004)	35	7	5	5	2023
Zhao, 2023b	2023	225	NA	20	0.951	0.922	1	NA	Senior high school	Western			China	Chinese Adults version of CCTDI	peng(2004)	35	7	5	5	2022
Guo, 2023	2023	1259	51.79	20	0.858	correlation matrix	4	Town，Rural	Junior middle school	Northeast			China	Chinese Adults version of CCTDI	peng(2004)	70	7	6	10	NA
Wang, 2023e	2023	159	45.28	18	0.926	EFA data	1	NA	Junior middle school	East			China	Chinese Children version of CCTDI	NA	51	7	4	truth-seeking:7;open-mindedness:8;analyticity:8;systematicity:8;self-confidence:6;inquisitiveness:7;maturity:7	NA
Yu, 2024	2024	309	NA	18	0.931	KMO=0.808	1	NA	Senior high school	Western			China	Chinese Adults version of CCTDI	peng(2004)	70	7	6	10	NA
Yang, 2023c	2023	427	48.71	18	0.896	KMO=0.710	1	NA	Senior high school	NA			China	Chinese Adults version of CCTDI	peng(2004)	70	7	6	10	2021
Zhao, 2024	2024	180	NA	17	0.843	correlation matrix	1	NA	Senior high school	NA			China	Chinese Adults version of CCTDI	peng(2004)	70	7	6	10	NA
Yuan, 2023	2023	88	48	17	0.9	CVI=0.89	2	NA	Junior middle school	East			China	Chinese Adults version of CCTDI		70	7	6	10	2022
Li, 2024e	2024	95	NA	13	NA	NA	1	NA	Senior high school	East			China	Chinese Adults version of CCTDI		70	7	6	10	2023
Li, 2024f	2024	331	NA	19	0.795	EFA data	1	NA	Senior high school	Central			China	Chinese Adults version of CCTDI		35	7	6	5	2023
Qiao, 2023	2023	308	48.7	20	0.781	KOM=0.703	5	NA	Junior middle school/Senior high school	Central，Northeast			China	Chinese Children version of CCTDI	NA	28	7	6	4	2022
Xie, 2023b	2023	101	NA	19	0.74	0.725	2	NA	Senior high school	Western			China	Chinese Adults version of CCTDI	peng(2004)	20	7	6	truth-seeking:4;open-mindedness:2;analyticity:3;systematicity:3;self-confidence:3;inquisitiveness:3;maturity:2	2022
Yu, 2023	2023	202	47.52	20	0.912	KOM=0.721	1	NA	Senior high school	East			China	Chinese Adults version of CCTDI	Wen(2012)	50	8	6	truth-seeking:7;open-mindedness:6;analyticity:5;systematicity:5;self-confidence:7;inquisitiveness:6;maturity:8	2022-2023学年第一学期
Li, 2024g	2024	688	NA	20	0.944	KOM=0.931	2	NA	Undergraduate	NA		Management等	China	Chinese Adults version of CCTDI	NA	70	7	5	10	NA
Yang, 2023d	2023	94	NA	17	0.785	KMO=0.756	1	NA	Senior high school	Western			China	Chinese Adults version of CCTDI	peng(2004)	21	7	5	3	NA
Zhou, 2024	2024	321	63.55	17	>0.8	KMO>0.7	1	NA	Undergraduate	NA		Literature，Science，Engineering，Art等	China	Chinese Adults version of CCTDI		64	7	5	truth-seeking:10;open-mindedness:8;analyticity:10;systematicity:10;self-confidence:10;inquisitiveness:7;maturity:9	NA
Deng, Ma, Lv, Ren,2023	2023	254	50.39	14	0.8	NA	1	NA	Elementary school	NA			China	Chinese Adults version of CCTDI	peng(2004)	40	4	6	10	NA
Dang, Li, Li, Li,2024	2024	229	58.95	19	0.71	0.85	3	Town，Rural	Undergraduate	Western	ordinary	Medicine	China	Chinese Adults version of CCTDI		70	7	6	10	2023
Zhai, Zhang,2023	2023	426	62.21	19	0.9	CVI=0.89	5		Undergraduate	Central		Medicine；Science；Engineering	China	Chinese Adults version of CCTDI		70	7	6	10	2019
Su, Xiong, Yan, Tian, Chen, Dou, Yang,2023	2023	42	NA	14	0.9	na	1		Undergraduate	NA		Science，Medicine	China	Chinese Adults version of CCTDI	peng(2004)	70	7	6	10	NA
Li, Lv, Dorol, Wu, Ma, Liu, Zhang,2024	2024	72	80.56	19	NA	NA	2		Undergraduate	NA		Science	China	Chinese Adults version of CCTDI	Yeh(2002)	70			NA	NA
Ke, Xu, Sun, Xiao, Tao, Luo, Cao, Li,2023	2023	303	86.84	17	0.85	NA	2		Undergraduate	NA		Science	China	Chinese Adults version of CCTDI		70	7	6	10	2021
Xu, Xia, Sun, Qi, Chen,2025	2025	92	NA	18	0.9	NA	2		Senior high school	East			China	Chinese Adults version of CCTDI	peng(2004)	70	7	6	10	NA
Liu, Han, Wang, Ren,2024	2024	226	61.06	17	0.83	NA	1		Undergraduate	NA		Science，Engineering，Literature，Education	China	Chinese Adults version of CCTDI	peng(2004)	50	5	6	10	NA
Ma, Xu,2024	2024	3238	53.6	17	0.906	CFA data	1		Junior middle school/Senior high school	NA			China	Chinese Children version of CCTDI	Ma et al. (2023)	30	7		truth-seeking:4;open-mindedness:4;analyticity:4;systematicity:4;self-confidence:5;inquisitiveness:5;maturity:4	NA
Ma, Zhou,2024	2024	107	NA	16	0.9	NA	1		Undergraduate	East	Key	Science	China	Chinese Adults version of CCTDI		70	7	6	10	2021
Hu, Saleem,2023	2023	156	NA	21	0.70~0.81	EFA data	1		Senior high school	East			China	Chinese Adults version of CCTDI	Wen(2012)	54	8	6	truth-seeking:7;open-mindedness:7;analyticity:7;systematicity:6;self-confidence:7;inquisitiveness:6;maturity:8	NA
Zhang, Bian, Wu, Tang, Li,2023	2023	41	NA	19	0.818	NA	2		Undergraduate	NA			China	Chinese Adults version of CCTDI					NA	NA
Liu, Wang,2024	2024	96	95.238	18	0.9	CVI=0.89	2		Undergraduate	NA		Literature	China	Chinese Adults version of CCTDI	peng(2004)	70	7	6	10	NA
Luo,Yang,2001	2001	382	NA	19	0.86	correlation matrix	1		Undergraduate				China	Chinese Adults version of CCTDI	Luo and Yang(2001)		7	6	NA	NA
